# Supplementary material for: Genome-wide association analysis provides insights into the molecular etiology of dilated cardiomyopathy
Source: Nat Genet. 2024 Nov 21;56(12):2646–58. doi: 10.1038/s41588-024-01952-y (PMC11631752; doi:10.1038/s41588-024-01952-y)
Supplement: Supplementary file 4 — Supplementary Tables. [file 41588_2024_1952_MOESM4_ESM.xlsx]

## Sheet: Contents
Table of Tables
Supplementary Table 1	Individual study characteristics
Supplementary Table 2	Individual study genotyping and association testing approaches
Supplementary Table 3	Summary of genomic loci
Supplementary Table 4	SNP look-up for previously reported DCM and LV trait-associated variants
Supplementary Table 5	DCM and CMR trait genetic correlation
Supplementary Table 6	Fine-mapped variants
Supplementary Table 7	Genes located within genomic loci
Supplementary Table 8	Effector gene prioritisation
Supplementary Table 9	Pathway enrichment analysis of effector genes
Supplementary Table 10	DCM risk from PTV and PAV in DCM-causing genes in UKB and GeL
Supplementary Table 11	Candidate gene rare variant association with DCM, HCM and HF in UKB
Supplementary Table 12	Candidate gene rare variant association with DCM, HCM and HF in GeL
Supplementary Table 13	Candidate gene rare variant association with CMR traits in UKB
Supplementary Table 14	Candidate gene ultra rare variant (MAF<0.00005) association with DCM, HCM and HF in UKB
Supplementary Table 15	Tissue stratified heritability
Supplementary Table 16	Cell type stratified heritability
Supplementary Table 17	Cell state stratified heritability
Supplementary Table 18	PGS association with CMR quantitiative traits

## Sheet: S1
Supplementary Table 1: Individual study characteristics
Study	Case definition	Diagnosis			Number			Male		Age (years)		BMI (kg/m²)		Hypertension		MI		AF		T2DM		CKD		LVEF <50%
		Physician diagnosis or adjudication	Diagnostic codes	Imaging	Total	Case	Control	Case	Control	Case	Control	Case	Control	Case	Control	Case	Control	Case	Control	Case	Control	Case	Control	Case	Control
Bio-SHiFT-TRIUMPH and Doetinchem Study	Broad	TRUE	FALSE	TRUE	1705	238	1467	144 (60.5%)	646 (44.0%)	64.0 ± 15.0	40.0 ± 9.0	27.6 ± 5.3	24.2 ± 3.3	71 (30.0%)	248 (17.0%)	0 (0.0%)	0 (0.0%)	-	-	1 (1.0%)	10 (1.0%)	-	-	180 (86.0%)	-
BioVU	Broad	FALSE	TRUE	TRUE	18689	1189	17500	693 (58.3%)	7392 (42.2%)			28.9 ± 7.1	28.9 ± 8.1	683 (57.4%)	10302 (58.9%)	0 (0.0%)	0 (0.0%)	299 (25.1%)	1985 (11.3%)	211 (17.7%)	3229 (18.5%)	149 (12.5%)	2583 (14.8%)	1189 (100.0%)	0 (0.0%)
CHB	Broad	-	-	-	180170	604	179566	436 (72.2%)	87748 (48.9%)	67.7 ± 15.2	56.9 ± 19.8	-	-	285 (47.2%)	50347 (28.0%)	0 (0.0%)	0 (0.0%)	314 (52.0%)	18060 (10.1%)	114 (6.8%)	12171 (18.9%)	-	-	-	-
DCM-Garnier	Strict	TRUE	FALSE	TRUE	6246	1917	4329	1551 (80.9%)	2304 (53.2%)			-	-	-	-	-	-	-	-	-	-	-	-	-	-
DCM-UCL	Strict	TRUE	FALSE	TRUE	1822	649	1173	389 (60.0%)	379 (32.3%)	56.3	38.1	-	25.2	-	85 (7.2%)	2 (0.4%)	-	113 (17.4%)	-	-	24 (2.1%)	-	2 (0.2%)	-	-
deCODE	Broad	-	-	-	259774	904	258870	557 (61.6%)	127693 (49.3%)			29.9 ± 6.0	28.0 ± 5.5	491 (54.3%)	52258 (20.2%)	0 (0.0%)	2322 (0.9%)	449 (49.7%)	8757 (3.4%)	141 (15.6%)	8536 (3.3%)	335 (37.1%)	10461 (4.0%)	718 (79.4%)	2836 (1.1%)
DiscovEHR-GSA	Broad	FALSE	TRUE	FALSE	60344	1172	59172	689 (58.8%)	20971 (35.4%)	65.2 ± 14.2	52.2 ± 16.7	31.3 ± 8.4	31.1 ± 7.8	869 (74.1%)	22625 (38.2%)	0 (0.0%)	0 (0.0%)	409 (34.9%)	1790 (3.0%)	236 (20.1%)	6663 (11.3%)	317 (27.0%)	4236 (7.2%)	1172 (100.0%)	0 (0.0%)
DiscovEHR-OMNI	Broad	FALSE	TRUE	FALSE	42184	1767	40417	1014 (57.4%)	13750 (34.0%)	70.0 ± 13.9	57.5 ± 17.0	30.9 ± 8.3	31.4 ± 8.1	1495 (84.7%)	21737 (53.8%)	0 (0.0%)	0 (0.0%)	656 (37.1%)	1958 (4.8%)	567 (32.1%)	7908 (19.6%)	703 (39.8%)	5699 (14.1%)	1766 (100.0%)	0 (0.0%)
EstBiobank	Broad	FALSE	TRUE	FALSE	183877	400	183477	263 (65.8%)	62105 (33.8%)	63.65 ± 13.2	47.55 ± 15.72	29.62 ± 6.46	25.86 ± 5.04	295 (73.8%)	46821 (25.5%)	4 (1.0%)	219 (0.1%)	226 (56.5%)	4289 (2.3%)	111 (27.8%)	8706 (4.8%)	44 (11.0%)	913 (0.5%)	-	-
GeL	Strict	TRUE	TRUE	FALSE	16566	1506	15060	819 (54.4%)	8190 (54.4%)	61.1 ± 18.2	43.3 ± 15.3	-	-	959 (63.7%)	2191 (14.5%)	0 (0.0%)	82 (0.5%)	572 (38.0%)	213 (1.4%)	776 (51.5%)	350 (2.3%)	416 (27.6%)	299 (2.0%)	-	-
GoDARTS-AFFY	Broad	FALSE	TRUE	TRUE	2695	307	2388	-	-	-	-	-	-	-	-	-	-	-	-	-	-	-	-	-	-
GoDARTS-ILLUMINA	Broad	FALSE	TRUE	TRUE	2727	246	2481	-	-	-	-	-	-	-	-	-	-	-	-	-	-	-	-	-	-
MAGNet	Broad	TRUE	FALSE	TRUE	4253	873	3380	-	-	-	-	-	-	-	-	-	-	-	-	-	-	-	-	-	-
MGB	Strict	-	-	-	20624	382	20242	245 (64.1%)	8615 (42.6%)	65.4 ± 13.4	59.0 ± 16.5	28.7 ± 7.0	27.3 ± 5.9	318 (83.2%)	7042 (34.8%)	101 (26.7%)	898 (4.4%)	275 (72.0%)	1960 (9.7%)	55 (14.4%)	988 (4.9%)	169 (44.2%)	1919 (9.5%)	-	-
PIVUS	Broad	TRUE	TRUE	FALSE	789	18	771	12 (66.7%)	352 (45.7%)	70.2 ± 0.1	70.2 ± 0.2	28.4 ± 5.6	26.8 ± 4.2	10 (55.6%)	536 (69.5%)	2 (11.1%)	37 (4.8%)	7 (38.9%)	93 (12.1%)	4 (22.2%)	57 (7.4%)	12 (66.7%)	305 (39.6%)	0 (0.0%)	18 (2.3%)
RBH	Strict	TRUE	FALSE	TRUE	1710	503	1207	357 (71.0%)	555 (46.0%)	62.4 ± 14.7	40.5 ± 13.4	24.6 ± 3.7	27.8 ± 16.3	225 (18.8%)	94 (19.6%)	24 (5.2%)	0 (0.0%)	128 (43.7%)	0 (0.0%)		0 (0.0%)	-	0 (0.0%)	349 (70.6%)	3 (0.2%)
UKBiobank	Strict	FALSE	TRUE	FALSE	408415	1044	407371	738 (70.7%)	186878 (45.9%)	60.2 ± 6.8	56.9 ± 8.0	29.3 ± 5.5	27.4 ± 4.8	755 (72.3%)	131641 (32.3%)	73 (7.0%)	17559 (4.3%)	606 (58.0%)	28121 (6.9%)	229 (21.9%)	28033 (6.9%)	260 (24.9%)	16858 (4.1%)	22 (2.1%)	326 (0.1%)
UKBiobank	Broad	FALSE	TRUE	TRUE	408415	1556	406859	1151 (74.0%)	186465 (45.8%)	60.5 ± 6.6	56.9 ± 8.0	29.0 ± 5.2	27.4 ± 4.8	1083 (69.6%)	131313 (32.3%)	0 (0.0%)	17346 (4.3%)	764 (49.1%)	27963 (6.9%)	317 (20.4%)	27945 (6.9%)	332 (21.3%)	16786 (4.1%)	293 (18.8%)	55 (0.0%)
ULSAM	Broad	TRUE	TRUE	TRUE	822	25	797	25 (100.0%)	797 (100.0%)	71.2 ± 0.3	71.0 ± 0.6	26.6 ± 3.2	26.1 ± 3.4	19 (76.0%)	541 (67.9%)	4 (16.0%)	31 (3.9%)	4 (16.0%)	30 (3.8%)	6 (24.0%)	126 (15.8%)	2 (8.0%)	53 (6.6%)	25 (100.0%)	0 (0.0%)
				Total DCM-Strict	455383	6001	449382
				Total DCM-Broad	1166444	9299	1157145
				Total*	1213412	14256	1199156
BMI - body mass index; MI - myocardial infarction; AF - atrial fibrillation; T2DM - type 2 diabetes mellitus; CKD - chronic kidney disease; LVEF - left ventricular ejection fraction
*Overall maximum number of cases and controls
DiscovEHR and GoDARTS performed genotyping on two different platforms.
UKBiobank reported phenotypes on both DCM-Strict and DCM-Broad definitions

## Sheet: S2
Supplementary Table 2: Individual study genotyping and association testing approaches
Study	Genotyping		Genotyping quality control (QC)					Imputation				Genome-wide association analysis
	Array	Calling software	Per variant call rate [%]	Per sample call rate [%]	HWE P	MAF [%]	Other QC filters	N variants for imputation	Prephasing and imputation software	Imputation reference	Imputation quality measure	Analysis software	Statistical model	Covariates
BioSHiFT-TRIUMPH and Doetinchem Study	Illumina GSA	GenomeStudio and ZCALL	95	95	0.01	0	Heterozygosity: mean +/- 3*sd	548669	EAGLE2 + Minimac4	HRC r1.1 + 1000 Genomes	INFO	SNPTEST	Logistic regression	Sex, age, 2 PCs
BioVU	Illumina MEGA_Consortium_v2 Array	Genome Studio	98	98	0.001	5	-	3857505	MI minimach4	HRC r1.1	INFO	PLINK2	Logistic regression	Sex, age at baseline, PCs, genotyping array
Chb	Illumina Human Global Screening Array and Illumina Human Omni Screening Array	GenomeStudio	99	-	0.0001	-	Excess heterozygosity > ±3SD	509717	Eagle + GraphTyper	Northwestern reference panel	INFO	REGENIE v.2.2.4	Logistic mixed model with SPA correction	Sex, year of birth, 10 PCs
DCM-Garnier	HumanOmniexpress24 (HumanOmniExpressExome8-v1-2 (n=82))	GenomeStudio	99	99	1e-05	1	IBS state distance matrix to identify genetic outliers, elimination of ambiguous SNPs (A/T or G/C)	564728	Mach; Minimac2	1000 Genomes phase 3 version 5 reference panel	r2>0.5	Mach2dat	Logistic regression	Sex, 12 PCs
DCM-UCL	Illumina Human OmniExpress	GenomeStudio	98	95	1e-07	1	Heterozygosity +/- 3 s.d. ; Relatedness pihat >0.1	493704	Eagle; Minimac4	HRC r1.1	INFO	PLINK2	Logistic regression	Sex, age, 10 PCs
deCODE	multiple Illumina chips	Own software	99	99	1e-06	0.5	-	35328165	Own software	Iceland panel of 49,708 inviduals	INFO	Own software	Logistic regression	Sex, Age, County of origin
DiscovEHR-GSA	Illumina Infinium Global Screening Array (GSA-24v1-0_A1)	Custom in-house pipeline	99	-	1e-15	0.1	Chr X haploid hets set to missing	408011	Minimac4-1.0.1-7228771; EAGLE-2.4	HRC r1.1	INFO	REGENIE v1.0.4.1	Logistic whole genome regression with approximate Firth correction	Sex, age at baseline, 4 PCs
DiscovEHR-OMNI	Illumina Human OmniExpress Exome Beadchip	Custom in-house pipeline	99	-	1e-15	0.1	Chr X haploid hets set to missing	668073	Minimac4-1.0.1-7228771; EAGLE-2.4	HRC r1.1	INFO	REGENIE v1.0.4.1	Logistic whole genome regression with approximate Firth correction	Sex, age at baseline, 4 PCs
EstBiobank	Illumina Global Screening Array v3.0_Est	GenomeStudio	95	-	0.0001	1	Individuals were exlcuded if sex defined based on heterozygosity of X chromosome did not match sex in phenotype data	-	Eagle v2.3 + Beagle v.28Sep18.793	Custom EstBB Reference	INFO	SAIGE v0.43.1	GRM + logistic regression	Sex, age at baseline, PCs, genotyping array
GeL	Whole genome sequencing using Illumina TruSeq DNA PCR-free kit on HiSeq 2500 sequencer	Platypus variant caller	98	NA	1e-06	0.5	PASS variants only, minor allele count >20	-	-	-	-	SAIGE v1.0.7	GRM + logistic regression	Sex, age, age2, 10 PCs
GoDARTS-AFFY	Affymetrix6.0	Affymetrix custom calling pipeline	95	95	1e-06	-	-	889042	SHAPEIT2 + IMPUTE2	HRC	INFO	SNPTEST	Logistic regression	Sex, age at recruitment, PCs
GoDARTS-BROAD	Illumina infinium chip	GenomeStudio	95	95	1e-06	-	-	706263	SHAPEIT2 + IMPUTE2	HRC	INFO	SNPTEST	Logistic regression	Sex, age at recruitment, PCs
GoDARTS-ILLUMINA	Illumina Omni Express	GenomeStudio	95	95	1e-06	-	-	706263	SHAPEIT2 + IMPUTE2	HRC	INFO	SNPTEST	Logistic regression	Sex, age at recruitment, PCs
MAGNet	Illumina OmniExpress + Exome	GenomeStudio	90	90	1e-06	5	-	531963	Michigan Imputation server	HRC r1.1	INFO	SNPTEST	Logistic regression	Sex, age
MGB	Illumina MEGA (batch 1), Illumina MEGA EX (batch 2), Illumina MEG (batch 3)	GATK	98	95	1e-06	1	-	1779819	Michigan Imputation server	HRC r1.1	INFO	PLINK2	Logistic regression	Age, sex, 5 PCs
PIVUS	Illumina Human OmniExpress	GenomeStudio	95	97	1e-06	0.5	Info > 0.4	700000	IMPUTE2	1000 G CEU Phase 1 version 3	INFO	PLINK2	Logistic regression	Sex, age, 2 PCs
RBH	Illumina Human OmniExpress beadchip	GenCall	98	97	1e-07	1	heterozygosity < 3SD, relatedness IBD (PI-HAT) cut-off of 0.187, genotypically Caucasian only	674056	SHAPEIT2+IMPUTE2	1KG+UK10K	INFO	SNPTEST	Logistic regression	Sex, age at baseline, 3 PCs
UKBiobank	Applied Biosystems™ UK BiLEVE Axiom™ Applied Biosystems™ UK Biobank Axiom™	Affymetrix custom calling pipeline	95	-	1e-12	1	-	670739	SHAPEIT3 + IMPUTE4	HRC r1.1	INFO	REGENIE	Logistic whole genome regression with approximate Firth correction	Sex, 10 PCs, genotyping array
ULSAM	Illumina Human Omni2.5M	GenomeStudio	95	97	1e-06	0.5	Info > 0.4	2500000	IMPUTE2	1000 G CEU Phase 1 version 3	INFO	PLINK2	Logistic regression	Age, 4 PCs

## Sheet: S3
Supplementary Table 3: Summary of genomic risk loci
Locus				Lead variant					Novel locus	GWAS evidence					DCM								MTAG								DCM-strict
Locus	Chr	Start BP	End BP	rsID	Pos (hg19)	EA	OA	EA Freq		Genome-wide significant GWAS DCM	FDR significant GWAS DCM	GWAS significant DCM MTAG	Best evidence	GWAS significant DCM GWASstrict	Beta	A1 freq	SE	P	N case	N total	i2 het	Phet	Beta	A1 freq	SE	P	N case	N total	i2 het	Phet	Beta	A1 freq	SE	P	N case	N total	i2 het	Phet
1	1	1644107	2644107	rs2503715	2144107	A	G	0.1367	FALSE	FALSE	FALSE	TRUE	GWAS significant MTAG	FALSE	0.102039	0.1367	0.0215027	2.081e-06	11835	1191560	42.3	0.03818	0.121953	0.1367	0.0159326	0	11835	9163.3	42.3	0.03818	0.141273	0.1272	0.0390282	0.0002949	3581	447335	63.9	0.04012
2	1	2741254	3741254	rs79548216	3241254	A	C	0.9019	TRUE	FALSE	TRUE	FALSE	FDR significant DCM	FALSE	-0.130657	0.9019	0.0245973	1.085e-07	11149	1175940	0	0.8311	-0.0865751	0.9019	0.0179986	1.50852e-06	11149	9340.46	0	0.8311	-0.143129	0.904	0.0412174	0.0005155	4084	449045	0	0.6222
3	1	5778414	6778414	rs709209	6278414	A	G	0.6522	FALSE	FALSE	FALSE	TRUE	GWAS significant MTAG	FALSE	-0.0619271	0.6522	0.0149622	3.489e-05	12684	1161650	0	0.59	-0.0683092	0.6522	0.0110785	7.00686e-10	12684	9846.27	0	0.59	-0.0963553	0.6419	0.0235163	4.178e-05	5619	434759	0	0.4957
4	1	15839772	16844730	rs1763604	16339772	C	G	0.4074	FALSE	TRUE	TRUE	FALSE	GWAS significant DCM	TRUE	-0.152543	0.4074	0.0142623	0	13066	1182180	61.9	0.0003966									-0.193142	0.402	0.0221275	0	6001	455291	80.5	0.0001027
4	1	15839772	16844730	rs945418	16344730	C	T	0.6785	FALSE	FALSE	FALSE	TRUE	GWAS significant MTAG	TRUE	0.141411	0.6785	0.0143541	0	14255	1199510	79.2	2.024e-10	0.14624	0.6785	0.0108769	0	14255	11124.7	79.2	2.024e-10	0.193334	0.679	0.0233082	0	6001	455291	80.3	0.0001159
5	1	45521630	46521630	rs2993263	46021630	C	T	0.5973	FALSE	FALSE	FALSE	TRUE	GWAS significant MTAG	FALSE	-0.053674	0.5973	0.0141724	0.0001523	13066	1182180	0	0.8623	-0.0666153	0.5973	0.0105845	3.10071e-10	13066	10349.2	0	0.8623	-0.0696276	0.5982	0.0218251	0.001421	6001	455291	0	0.4449
6	1	61377378	62377378	rs2103883	61877378	A	G	0.5438	TRUE	TRUE	TRUE	FALSE	GWAS significant DCM	FALSE	0.0758129	0.5438	0.0135478	2.194e-08	13752	1197800	0	0.5811	0.0396757	0.5438	0.0102491	0.000108331	13752	10981	0	0.5811	0.0993145	0.5424	0.0222844	8.324e-06	5498	453581	35.8	0.1828
7	1	78123626	79123626	rs17391694	78623626	C	T	0.8767	TRUE	FALSE	TRUE	FALSE	FDR significant DCM	FALSE	-0.10215	0.8767	0.02153	2.09e-06	12563	1180470	0	0.4674	-0.0753954	0.8767	0.0159492	2.27629e-06	12563	9978.55	0	0.4674	-0.121973	0.8833	0.0347471	0.0004476	5498	453581	0	0.8337
8	1	155238044	156238044	rs12081192	155738044	A	G	0.7041	TRUE	FALSE	TRUE	FALSE	FDR significant DCM	FALSE	-0.0743976	0.7041	0.0152478	1.065e-06	13066	1182180	9.7	0.3407	-0.0389458	0.7041	0.0114112	0.000642645	13066	10322.3	9.7	0.3407	-0.101651	0.7043	0.023469	1.482e-05	6001	455291	42.9	0.1193
9	1	178892863	179892863	rs61822778	179392863	A	G	0.0183	TRUE	TRUE	TRUE	FALSE	GWAS significant DCM	FALSE	-0.299493	0.0183	0.0534594	2.116e-08	13709	1196210	0	0.9382	-0.162064	0.0183	0.0401164	5.34861e-05	13709	9738.48	0	0.9382	-0.307227	0.0194	0.0842629	0.0002663	5498	453581	0	0.9827
10	1	213782916	214786789	rs56740369	214282916	A	G	0.9451	TRUE	FALSE	TRUE	FALSE	FDR significant DCM	FALSE	0.158603	0.9451	0.0309397	2.956e-07	13727	1197000	21.3	0.2111	0.135067	0.9451	0.0230661	4.75147e-09	13727	10066.7	21.3	0.2111	0.152913	0.9423	0.0489475	0.001784	5498	453581	68.9	0.0119
10	1	213782916	214786789	rs74139615	214286789	A	G	0.0451	TRUE	FALSE	FALSE	TRUE	GWAS significant MTAG	FALSE	-0.167521	0.0451	0.0351915	1.933e-06	13727	1197000	0	0.6347	-0.153511	0.0451	0.0260589	3.84084e-09	13727	9374.74	0	0.6347	-0.166894	0.0459	0.0552276	0.002512	5498	453581	42.8	0.1365
11	1	228051984	229051984	rs55756479	228551984	A	G	0.3783	TRUE	FALSE	FALSE	TRUE	GWAS significant MTAG	FALSE	0.0601004	0.3783	0.0135707	9.48e-06	14255	1199510	31.6	0.09781	0.0671964	0.3783	0.0103773	0	14255	11543.9	31.6	0.09781	0.0739498	0.3875	0.0218405	0.0007094	6001	455291	38.9	0.1465
12	1	236352282	237353167	rs12724121	236852282	A	T	0.3775	FALSE	TRUE	TRUE	FALSE	GWAS significant DCM	FALSE	-0.112574	0.3775	0.0160266	0	10675	1143370	3.9	0.4076									-0.136799	0.3769	0.0296354	3.911e-06	3610	416483	0	0.476
12	1	236352282	237353167	rs4659701	236853167	A	G	0.6225	FALSE	FALSE	FALSE	TRUE	GWAS significant MTAG	FALSE	0.112155	0.6225	0.0160469	0	10675	1143370	6.7	0.3783	0.0903125	0.6225	0.0113753	0	10675	8262.85	6.7	0.3783	0.137347	0.6229	0.0296564	3.634e-06	3610	416483	0	0.48
13	2	11056106	12056106	rs3922995	11556106	A	G	0.3533	TRUE	TRUE	TRUE	TRUE	GWAS significant DCM	FALSE	0.0838504	0.3533	0.0142716	4.22e-09	13855	1015600	39.9	0.04572	0.0635488	0.3533	0.010743	3.31097e-09	13855	10744.3	39.9	0.04572	0.109787	0.3562	0.0224425	9.986e-07	6001	455291	48.8	0.08222
14	2	36590233	37692495	rs2110944	37090233	C	T	0.5206	TRUE	FALSE	TRUE	FALSE	FDR significant DCM	FALSE	0.0762638	0.5206	0.014525	1.517e-07	12181	1159940	0	0.8576	0.0549579	0.5206	0.0106612	2.5372e-07	12181	9495.87	0	0.8576	0.0999287	0.5135	0.0234429	2.02e-05	5116	433049	0	0.8482
14	2	36590233	37692495	rs3770774	37192495	C	T	0.4819	TRUE	FALSE	FALSE	TRUE	GWAS significant MTAG	FALSE	-0.0694233	0.4819	0.0143789	1.378e-06	12181	1159940	0	0.7036	-0.058168	0.4819	0.0106146	4.25302e-08	12181	9686.11	0	0.7036	-0.0906295	0.4913	0.0232194	9.493e-05	5116	433049	0	0.755
15	2	102926177	103926177	rs2540277	103426177	C	T	0.9345	TRUE	FALSE	FALSE	TRUE	GWAS significant MTAG	FALSE	-0.100893	0.9345	0.0260062	0.0001047	14230	1198670	44.9	0.02351	-0.139525	0.9345	0.020141	0	14230	12078	44.9	0.02351	-0.184425	0.9343	0.0404971	5.263e-06	6001	455291	63.9	0.01671
16	2	120579174	121579174	rs144191363	121079174	C	T	0.965	TRUE	FALSE	TRUE	FALSE	FDR significant DCM	FALSE	-0.210178	0.965	0.0388869	6.487e-08	11792	1189930	21.5	0.2202	-0.105643	0.965	0.029064	0.000278167	11792	9789.65	21.5	0.2202	-0.137754	0.9649	0.0685557	0.0445	3581	447335	28.1	0.2433
17	2	178990478	180080093	rs12622914	179580093	A	C	0.8447	FALSE	FALSE	TRUE	FALSE	FDR significant DCM	FALSE	0.0897496	0.8447	0.0185763	1.356e-06	14255	1199480	0.3	0.4514	0.138825	0.8447	0.0140849	0	14255	11045.3	0.3	0.4514	0.11202	0.8417	0.0296796	0.0001604	6001	455291	0	0.8676
17	2	178990478	180080093	rs12988307	179490478	C	T	0.1982	FALSE	FALSE	FALSE	TRUE	GWAS significant MTAG	FALSE	-0.0732524	0.1982	0.0179558	4.511e-05	12684	1161650	40	0.04974	-0.141752	0.1982	0.0132431	0	12684	9758.68	40	0.04974	-0.13155	0.2013	0.028456	3.783e-06	5619	434759	0	0.6187
18	2	200668758	201668758	rs56326533	201168758	C	T	0.3865	TRUE	TRUE	TRUE	TRUE	GWAS significant DCM	TRUE	0.0859663	0.3865	0.0141993	1.41e-09	13066	1182180	20.5	0.2144	0.0746491	0.3865	0.0106395	0	13066	10458.6	20.5	0.2144	0.122458	0.3865	0.0218597	2.119e-08	6001	455291	0	0.435
19	3	12341804	13343368	rs9825233	12843368	C	T	0.4044	TRUE	TRUE	TRUE	FALSE	GWAS significant DCM	FALSE	-0.101275	0.4044	0.0156703	1.027e-10	11178	1145080	0	0.7773	-0.0770495	0.4044	0.0111819	0	11178	8453.8	0	0.7773	-0.10915	0.4018	0.0281893	0.0001079	4113	418193	35.4	0.1999
19	3	12341804	13343368	rs7650482	12841804	A	G	0.3584	TRUE	FALSE	FALSE	TRUE	GWAS significant MTAG	FALSE	-0.100155	0.3584	0.0160617	4.5e-10	11178	1145080	0.1	0.4485	-0.0800637	0.3584	0.0114511	0	11178	8428.59	0.1	0.4485	-0.129976	0.3534	0.0289727	7.252e-06	4113	418193	17.6	0.3031
20	3	13773414	14796437	rs55834511	14273414	C	G	0.2158	FALSE	TRUE	TRUE	FALSE	GWAS significant DCM	TRUE	0.168784	0.2158	0.0157315	0	14255	1199490	54.1	0.003333									0.186974	0.2189	0.0251343	0	6001	455291	12.1	0.3379
20	3	13773414	14796437	rs56242556	14273472	C	T	0.7858	FALSE	FALSE	FALSE	TRUE	GWAS significant MTAG	TRUE	-0.168907	0.7858	0.0157524	0	14255	1199490	53.9	0.003464	-0.139314	0.7858	0.0121748	0	14255	11971.4	53.9	0.003464	-0.187598	0.7828	0.0252018	0	6001	455291	11.3	0.3428
20	3	13773414	14796437	rs59625485	14296437	G	T	0.6824	FALSE	FALSE	FALSE	TRUE	GWAS significant MTAG	TRUE	0.106933	0.6824	0.015924	0	11762	739434	53.1	0.008074	0.113074	0.6824	0.0115687	0	11762	9098.01	53.1	0.008074	0.132059	0.6817	0.023225	1.3e-08	6001	455291	70	0.005145
21	3	69356753	70356753	rs79502300	69856753	C	T	0.8117	FALSE	FALSE	FALSE	TRUE	GWAS significant MTAG	FALSE	0.0598756	0.8117	0.0178559	0.0007987	13066	1182180	0	0.5753	0.0743758	0.8117	0.0133359	2.44552e-08	13066	10260.3	0	0.5753	0.0973211	0.8116	0.0274626	0.0003945	6001	455291	0	0.6678
22	3	73073357	74073357	rs11711610	73573357	C	T	0.6784	TRUE	FALSE	FALSE	TRUE	GWAS significant MTAG	FALSE	0.0570851	0.6784	0.0149842	0.0001391	13066	1182180	27.2	0.1443	0.0653781	0.6784	0.0112102	5.4753e-09	13066	10207.1	27.2	0.1443	0.101955	0.6791	0.0229524	8.912e-06	6001	455291	9.3	0.3567
23	3	133915318	134915318	rs80168569	134415318	A	C	0.9317	FALSE	FALSE	FALSE	TRUE	GWAS significant MTAG	FALSE	0.0941258	0.9317	0.0292684	0.0013	12349	999046	31.1	0.1141	0.125285	0.9317	0.0212925	4.00505e-09	12349	9172.26	31.1	0.1141	0.125067	0.9308	0.05351	0.01942	4495	438725	53.5	0.07198
24	3	157790352	158790352	rs17629360	158290352	C	T	0.4831	TRUE	TRUE	TRUE	TRUE	GWAS significant DCM	FALSE	-0.112274	0.4831	0.0152363	0	11160	981738	0	0.5156	-0.103325	0.4831	0.010909	0	11160	8625.14	0	0.5156	-0.126194	0.4777	0.0258675	1.069e-06	4495	438725	31.6	0.2108
25	4	15534634	16534634	rs1400771	16034634	A	G	0.7488	TRUE	FALSE	FALSE	TRUE	GWAS significant MTAG	FALSE	0.0582926	0.7488	0.0161105	0.0002965	13066	1182180	34.9	0.07742	0.0777931	0.7488	0.0120232	0	13066	10241.6	34.9	0.07742	0.0847473	0.7425	0.0247417	0.0006142	6001	455291	5	0.3848
26	4	95008865	96008865	rs79700101	95508865	C	G	0.932	TRUE	TRUE	TRUE	FALSE	GWAS significant DCM	FALSE	-0.14972	0.932	0.0268385	2.425e-08	13752	1197770	47.3	0.01629									-0.219488	0.9361	0.044227	6.95e-07	5498	453581	11	0.3431
27	4	111183003	112183003	rs144691425	111683003	C	T	0.1163	FALSE	TRUE	TRUE	FALSE	GWAS significant DCM	FALSE	0.161125	0.1163	0.0281379	1.027e-08	7671	1047620	6.2	0.3839									0.179232	0.1173	0.0356393	4.929e-07	4970	432934	0	0.8119
28	4	113956506	114956506	rs35132791	114456506	C	G	0.7394	TRUE	TRUE	TRUE	FALSE	GWAS significant DCM	FALSE	-0.0824049	0.7394	0.0150456	4.326e-08	14255	1199480	0	0.5266									-0.0606618	0.7412	0.0242886	0.01251	6001	455291	0	0.6344
29	5	56466102	57469638		56969638	A	T	0.7744	TRUE	TRUE	TRUE	FALSE	GWAS significant DCM	FALSE	-0.106094	0.7744	0.0190523	2.568e-08	10274	886213	8.6	0.3586									-0.134027	0.7706	0.0327647	4.303e-05	4113	418193	4.6	0.3698
29	5	56466102	57469638	rs230861	56966102	G	T	0.8092	TRUE	FALSE	FALSE	TRUE	GWAS significant MTAG	FALSE	-0.096127	0.8092	0.018654	2.561e-07	11762	739434	33.9	0.09681	-0.0978017	0.8092	0.0136423	0	11762	9306.61	33.9	0.09681	-0.0776556	0.8096	0.0270933	0.004154	6001	455291	61.7	0.02279
30	5	131897351	132944128	rs55747751	132397351	A	G	0.0854	TRUE	FALSE	TRUE	FALSE	FDR significant DCM	FALSE	-0.122483	0.0854	0.025087	1.048e-06	14255	1199460	25.7	0.1533	-0.115883	0.0854	0.0187219	6.02809e-10	14255	10171.5	25.7	0.1533	-0.126717	0.072	0.0421189	0.002625	6001	455290	0	0.5886
30	5	131897351	132944128	rs72801474	132444128	A	G	0.0949	TRUE	FALSE	FALSE	TRUE	GWAS significant MTAG	FALSE	-0.111621	0.0949	0.0240918	3.601e-06	13752	1197760	3.9	0.4084	-0.112299	0.0949	0.0178813	3.37982e-10	13752	10029.3	3.9	0.4084	-0.10249	0.0811	0.0408696	0.01215	5498	453581	0	0.5158
31	5	138273090	139273090	rs10900864	138773090	A	G	0.2995	FALSE	FALSE	TRUE	TRUE	FDR significant DCM	FALSE	-0.0888855	0.2995	0.0168846	1.407e-07	11178	1145080	0	0.8234	-0.0960419	0.2995	0.0120229	0	11178	8359.54	0	0.8234	-0.0860056	0.305	0.0299875	0.00413	4113	418193	0	0.9073
32	6	36147289	37147289	rs3176326	36647289	A	G	0.2045	FALSE	TRUE	TRUE	TRUE	GWAS significant DCM	FALSE	-0.143951	0.2045	0.0180724	0	12699	801950	0	0.5213	-0.133719	0.2045	0.013281	0	12699	9410.38	0	0.5213	-0.114239	0.2094	0.030776	0.0002057	4957	46876	11.6	0.3396
33	6	90712135	91712135	rs205653	91212135	A	C	0.3982	TRUE	FALSE	FALSE	TRUE	GWAS significant MTAG	FALSE	0.0567799	0.3982	0.0136188	3.056e-05	14255	1199440	0	0.8535	0.0661723	0.3982	0.0104059	2.02901e-10	14255	11249.6	0	0.8535	0.0580217	0.4067	0.0218525	0.007927	6001	455291	46.4	0.09637
34	6	149622645	150622645	rs9322223	150122645	A	G	0.3625	TRUE	FALSE	TRUE	TRUE	FDR significant DCM	FALSE	-0.0728884	0.3625	0.0148149	8.657e-07	12684	1161650	20.9	0.2157	-0.06683	0.3625	0.0109804	1.15572e-09	12684	9857.92	20.9	0.2157	-0.0740712	0.3706	0.0233821	0.001536	5619	434759	29.9	0.2223
35	7	127949356	128949405	rs2307038	128449356	A	C	0.879	FALSE	TRUE	TRUE	FALSE	GWAS significant DCM	TRUE	0.171757	0.879	0.0209677	0	14255	1199460	40.5	0.03863	0.175626	0.879	0.0157829	0	14255	10692.9	40.5	0.03863	0.255514	0.8858	0.0352329	0	6001	455291	65.4	0.01299
35	7	127949356	128949405	rs2307037	128449405	A	G	0.1212	FALSE	FALSE	FALSE	TRUE	GWAS significant MTAG	TRUE	-0.171509	0.1212	0.0209397	0	14255	1199460	40.6	0.03806	-0.175376	0.1212	0.015759	0	14255	10706.2	40.6	0.03806	-0.255369	0.1142	0.0352191	0	6001	455291	65.7	0.01238
36	8	11285655	12285655	rs35010200	11785655	A	G	0.409	FALSE	FALSE	FALSE	TRUE	GWAS significant MTAG	FALSE	0.055901	0.409	0.0146568	0.0001367	12563	1180470	17.6	0.2523	0.0769776	0.409	0.010779	0	12563	9628.97	17.6	0.2523	0.0475853	0.4045	0.0223017	0.03287	5498	453581	55.6	0.06075
37	8	124052303	125052303	rs7835298	124552303	A	G	0.444	TRUE	FALSE	FALSE	TRUE	GWAS significant MTAG	FALSE	-0.0631137	0.444	0.0133505	2.274e-06	14255	1199440	0	0.5986	-0.0691907	0.444	0.0102027	0	14255	11363.6	0	0.5986	-0.0719908	0.4352	0.0214744	0.0008011	6001	455291	24.2	0.2527
38	8	125359850	126359850	rs34866937	125859850	A	G	0.3126	FALSE	TRUE	TRUE	TRUE	GWAS significant DCM	FALSE	-0.0838373	0.3126	0.0143899	5.673e-09	14255	1199440	63.5	0.0001411	-0.109869	0.3126	0.0109774	0	14255	11237.2	63.5	0.0001411	-0.0572663	0.3018	0.0235193	0.0149	6001	455291	82.8	2.242e-05
39	8	141125045	142125045	rs10087629	141625045	A	G	0.4939	FALSE	FALSE	TRUE	TRUE	FDR significant DCM	FALSE	0.0674071	0.4939	0.0132061	3.322e-07	14255	1199440	0	0.6938	0.0568505	0.4939	0.0100972	1.79877e-08	14255	11469.5	0	0.6938	0.0653672	0.4946	0.0212924	0.002141	6001	455290	22.6	0.264
40	9	35276419	36276419	rs2381400	35776419	A	G	0.2946	TRUE	FALSE	TRUE	FALSE	FDR significant DCM	FALSE	0.0725677	0.2946	0.0145365	5.973e-07	14255	1199450	0.8	0.4456	0.0498513	0.2946	0.0111327	7.53676e-06	14255	11386.3	0.8	0.4456	0.0871056	0.2987	0.0234619	0.0002051	6001	455291	0	0.6983
41	9	35861303	36861303	rs4879988	36361303	A	C	0.333	TRUE	FALSE	TRUE	FALSE	FDR significant DCM	FALSE	-0.0694302	0.333	0.0142574	1.117e-06	14255	1199450	27.3	0.1373	-0.0570298	0.333	0.0108295	1.39324e-07	14255	11074.4	27.3	0.1373	-0.0608921	0.337	0.022781	0.007519	6001	455291	0	0.5469
42	10	28601189	29601189	rs1495677	29101189	C	T	0.8808	TRUE	FALSE	TRUE	FALSE	FDR significant DCM	FALSE	0.101352	0.8808	0.0209504	1.313e-06	14255	1199450	0	0.5646	0.0554416	0.8808	0.0158374	0.000464073	14255	10850.1	0	0.5646	0.0798638	0.8821	0.0337241	0.01788	6001	455290	0	0.7371
43	10	69413203	70416441	rs10997957	69916441	A	G	0.5263	TRUE	TRUE	TRUE	FALSE	GWAS significant DCM	FALSE	0.0789941	0.5263	0.0143245	3.496e-08	12684	1161650	0	0.9551	0.0654336	0.5263	0.0106151	7.08396e-10	12684	9774	0	0.9551	0.0616355	0.5152	0.0227253	0.006684	5619	434759	0	0.7541
43	10	69413203	70416441	rs7095238	69913203	C	T	0.5861	TRUE	FALSE	FALSE	TRUE	GWAS significant MTAG	FALSE	0.0750163	0.5861	0.0142449	1.393e-07	13066	1182180	0	0.7693	0.0669522	0.5861	0.0106574	3.33732e-10	13066	10157.4	0	0.7693	0.0605598	0.5757	0.0218171	0.005507	6001	455291	0	0.7732
44	10	74909877	75909877	rs2177843	75409877	C	T	0.847	TRUE	FALSE	TRUE	FALSE	FDR significant DCM	FALSE	0.0935896	0.847	0.0197253	2.089e-06	13066	1182180	30.5	0.1131	0.0622261	0.847	0.0146293	2.10424e-05	13066	9916.27	30.5	0.1131	0.0983858	0.8437	0.0302572	0.001147	6001	455291	13.9	0.3253
45	10	88011364	89011364	rs113493405	88511364	A	G	0.9269	TRUE	FALSE	FALSE	TRUE	GWAS significant MTAG	FALSE	0.0977414	0.9269	0.0270712	0.0003056	12951	756706	47.7	0.01777	0.117121	0.9269	0.0201221	5.86527e-09	12951	10069.5	47.7	0.01777	0.134761	0.929	0.0421746	0.001397	6001	455291	49	0.08087
46	10	103342130	104342130	rs191216969	103842130	C	T	0.9873	TRUE	FALSE	TRUE	FALSE	FDR significant DCM	FALSE	-0.323791	0.9873	0.0681998	2.058e-06	9333	942154	6.5	0.3813	-0.169391	0.9873	0.0499057	0.000688219	9333	8573.36	6.5	0.3813	-0.212073	0.9886	0.110992	0.05604	4849	451759	58.1	0.06706
47	10	120915685	121919487	rs17099139	121419487	C	G	0.734	FALSE	TRUE	TRUE	FALSE	GWAS significant DCM	TRUE	0.201427	0.734	0.0153161	0	14255	1199450	72.1	7.502e-07									0.254306	0.7386	0.0249855	0	6001	455291	75.7	0.0009906
47	10	120915685	121919487	rs72840788	121415685	A	G	0.2065	FALSE	FALSE	FALSE	TRUE	GWAS significant MTAG	TRUE	-0.226283	0.2065	0.0176921	0	13066	1182180	72.6	9.798e-07	-0.233657	0.2065	0.0131155	0	13066	9748.64	72.6	9.798e-07	-0.30759	0.1975	0.028057	0	6001	455291	77.4	0.0005051
48	11	13552348	14922762	rs11023210	14422762	A	G	0.3376	FALSE	FALSE	TRUE	FALSE	FDR significant DCM	FALSE	-0.0756066	0.3376	0.0147741	3.096e-07	13066	1182180	0	0.9464	-0.0636051	0.3376	0.0110599	8.87345e-09	13066	10243.4	0	0.9464	-0.0935367	0.3376	0.022754	3.943e-05	6001	455291	0	0.8352
48	11	13552348	14922762	rs61884835	14052348	C	T	0.5118	FALSE	FALSE	FALSE	TRUE	GWAS significant MTAG	FALSE	0.0289026	0.5118	0.0132591	0.02927	14255	1199470	46.6	0.01569	0.0607904	0.5118	0.0101487	2.09898e-09	14255	11382.7	46.6	0.01569	0.0376666	0.5086	0.0214284	0.07878	6001	455291	30.8	0.2047
49	11	46865014	47865014	rs11570078	47365014	C	T	0.873	TRUE	FALSE	FALSE	TRUE	GWAS significant MTAG	FALSE	-0.0906512	0.873	0.0206906	1.18e-05	13066	1182180	8.7	0.3526	-0.0879669	0.873	0.01556	1.57297e-08	13066	10534.3	8.7	0.3526	-0.100136	0.8742	0.0313917	0.001423	6001	455291	33	0.1885
50	11	111317914	112317914	rs35440570	111817914	C	T	0.3769	TRUE	FALSE	FALSE	TRUE	GWAS significant MTAG	FALSE	0.0598726	0.3769	0.0140948	2.158e-05	13351	940601	0	0.6203	0.0584781	0.3769	0.0106294	3.76451e-08	13351	10716.8	0	0.6203	0.0621622	0.372	0.0221716	0.005052	6001	455291	20.7	0.2773
51	12	25839731	26839731	rs7955859	26339731	C	T	0.7176	FALSE	FALSE	TRUE	TRUE	FDR significant DCM	FALSE	-0.0769319	0.7176	0.0145971	1.362e-07	14255	1199430	28.9	0.1221	-0.0715751	0.7176	0.0111932	1.61029e-10	14255	11579.5	28.9	0.1221	-0.068772	0.7164	0.02357	0.003525	6001	455291	15	0.3175
52	12	54796757	55796757	rs12230438	55296757	A	C	0.7027	TRUE	FALSE	TRUE	FALSE	FDR significant DCM	FALSE	-0.102084	0.7027	0.0199336	3.036e-07	7671	1047620	0	0.784									-0.124422	0.7082	0.0257607	1.366e-06	4970	432937	0	0.8283
53	12	56052259	57052259	rs78564374	56552259	A	G	0.029	TRUE	FALSE	TRUE	FALSE	FDR significant DCM	FALSE	-0.208772	0.029	0.0440068	2.095e-06	12805	937254	0	0.9578	-0.129482	0.029	0.0321168	5.54021e-05	12805	9168.8	0	0.9578	-0.267056	0.0303	0.0710312	0.0001701	5498	453581	0	0.5575
54	12	119118699	120118699	rs11064693	119618699	C	T	0.7949	TRUE	TRUE	TRUE	TRUE	GWAS significant DCM	TRUE	-0.090302	0.7949	0.0161972	2.473e-08	14255	1199430	42.5	0.02982	-0.0817678	0.7949	0.0124402	0	14255	11689.9	42.5	0.02982	-0.14181	0.7942	0.0258663	4.195e-08	6001	455291	33.9	0.1821
55	12	123996316	124996316	rs1054852	124496316	A	G	0.6179	TRUE	FALSE	TRUE	FALSE	FDR significant DCM	FALSE	0.0820793	0.6179	0.0154028	9.883e-08	12246	1181150	37.4	0.06548	0.0449934	0.6179	0.011373	7.61699e-05	12246	8926.38	37.4	0.06548	0.0853116	0.6179	0.0289934	0.003256	3992	437015	50.6	0.1081
56	12	132958175	133958175	rs34287227	133458175	C	T	0.9159	TRUE	FALSE	TRUE	FALSE	FDR significant DCM	FALSE	-0.127688	0.9159	0.0236513	6.71e-08	14237	1198640	10.3	0.3332	-0.0682701	0.9159	0.018187	0.000174184	14237	11604.2	10.3	0.3332	-0.131079	0.917	0.0392149	0.0008301	6001	455291	14.6	0.3209
57	13	50645156	51645156	rs770389	51145156	A	G	0.201	TRUE	FALSE	TRUE	FALSE	FDR significant DCM	FALSE	0.0806366	0.201	0.0163441	8.069e-07	14255	1199320	0	0.7842	0.0487238	0.201	0.0125921	0.000109112	14255	11654.8	0	0.7842	0.0578057	0.2046	0.0264382	0.02878	6001	455291	0	0.8278
58	13	110431438	111431438	rs73617438	110931438	A	G	0.1304	TRUE	FALSE	TRUE	TRUE	FDR significant DCM	FALSE	-0.097408	0.1304	0.0200046	1.12e-06	14255	1199320	42	0.03183	-0.0948005	0.1304	0.0151742	4.17105e-10	14255	11018.3	42	0.03183	-0.153715	0.1238	0.0329779	3.144e-06	6001	455291	36.6	0.1623
59	14	52804638	53831679	rs7150104	53304638	A	G	0.9419	TRUE	FALSE	TRUE	FALSE	FDR significant DCM	FALSE	0.147501	0.9419	0.0299891	8.721e-07	13752	1197630	0	0.8073	0.124523	0.9419	0.0223225	2.4279e-08	13752	10159.3	0	0.8073	0.11716	0.9418	0.0486489	0.01603	5498	453580	0	0.9732
59	14	52804638	53831679	rs17694496	53331679	C	T	0.1823	TRUE	FALSE	FALSE	TRUE	GWAS significant MTAG	FALSE	-0.0842587	0.1823	0.0173621	1.216e-06	14255	1199340	0	0.64	-0.0916496	0.1823	0.0132061	0	14255	11127.2	0	0.64	-0.0908495	0.182	0.0279511	0.001153	6001	455291	38.9	0.1463
60	14	60962403	61962403	rs77522579	61462403	A	G	0.0269	TRUE	FALSE	TRUE	FALSE	FDR significant DCM	FALSE	0.216566	0.0269	0.0421105	2.707e-07	13734	1196840	26.9	0.1531	0.118685	0.0269	0.0318108	0.000190742	13734	10771.6	26.9	0.1531	0.277846	0.0257	0.0702918	7.726e-05	5498	453581	0	0.4584
61	14	89344111	90377444	rs9652390	89877444	C	T	0.487	TRUE	FALSE	TRUE	FALSE	FDR significant DCM	FALSE	-0.0684719	0.487	0.0133557	2.947e-07	14255	1199340	0	0.7307	-0.070422	0.487	0.0101804	0	14255	11219.9	0	0.7307	-0.0761951	0.484	0.0214374	0.000379	6001	455291	0	0.8263
61	14	89344111	90377444	rs1952183	89844111	A	G	0.5219	TRUE	FALSE	FALSE	TRUE	GWAS significant MTAG	FALSE	0.0680083	0.5219	0.0149645	5.502e-06	11560	1165620	16.3	0.2673	0.0757704	0.5219	0.0108346	0	11560	8948.33	16.3	0.2673	0.0933034	0.5225	0.0257638	0.0002929	4495	438725	0	0.7177
62	15	39245561	40245561	rs12438465	39745561	C	G	0.8842	TRUE	FALSE	TRUE	FALSE	FDR significant DCM	FALSE	-0.151154	0.8842	0.0314762	1.57e-06	6165	1031060	0	0.6858									-0.134988	0.8768	0.0428718	0.00164	3464	416371	0	0.4758
63	15	84685893	85888653	rs306206	85388653	A	G	0.7315	FALSE	FALSE	TRUE	FALSE	FDR significant DCM	FALSE	-0.0831417	0.7315	0.016925	8.999e-07	11057	1163900	0	0.595	-0.085284	0.7315	0.0122258	0	11057	8886.99	0	0.595	-0.141849	0.729	0.0293827	1.382e-06	3992	437015	0	0.7234
63	15	84685893	85888653	rs11073613	85185893	A	G	0.4838	FALSE	FALSE	FALSE	TRUE	GWAS significant MTAG	FALSE	-0.0591826	0.4838	0.0152191	0.0001008	11178	1145080	1.6	0.4331	-0.078655	0.4838	0.0109231	0	11178	8643.86	1.6	0.4331	-0.0815606	0.4759	0.0273516	0.002864	4113	418193	0	0.551
64	16	477160	1840632	rs9328932	987454	C	T	0.373	FALSE	TRUE	TRUE	FALSE	GWAS significant DCM	TRUE	-0.100726	0.373	0.0157184	1.473e-10	11178	1145080	0	0.67	-0.103429	0.373	0.0112805	0	11178	8653.16	0	0.67	-0.160243	0.3708	0.0282365	1.387e-08	4113	418193	0	0.9879
64	16	477160	1840632	rs8056644	977160	C	T	0.3328	FALSE	FALSE	FALSE	TRUE	GWAS significant MTAG	FALSE	-0.100062	0.3328	0.0161472	5.76e-10	11057	1163900	0	0.844	-0.106895	0.3328	0.0115922	0	11057	8636.52	0	0.844	-0.154308	0.3368	0.0285555	6.524e-08	3992	437015	0	0.9578
64	16	477160	1840632	rs34361866	1340632	A	G	0.1096	FALSE	FALSE	FALSE	TRUE	GWAS significant MTAG	FALSE	0.0871149	0.1096	0.0215711	5.379e-05	13752	1197700	0	0.6069	0.100318	0.1096	0.0164084	9.72673e-10	13752	11011.1	0	0.6069	0.0644696	0.1082	0.0356055	0.07019	5498	453581	39.9	0.1554
65	16	67060613	68060613	rs7196853	67560613	C	T	0.1055	TRUE	FALSE	FALSE	TRUE	GWAS significant MTAG	FALSE	0.0730347	0.1055	0.0244929	0.002865	11178	1145080	0	0.5818	0.0977798	0.1055	0.0177537	3.63833e-08	11178	8831.93	0	0.5818	0.125134	0.107	0.0436563	0.004152	4113	418193	24.7	0.2634
66	17	3011808	4011808	rs460716	3511808	A	G	0.2833	TRUE	FALSE	TRUE	FALSE	FDR significant DCM	FALSE	0.0736986	0.2833	0.0154957	1.974e-06	13066	1182180	2.2	0.4277	0.057011	0.2833	0.011591	8.71812e-07	13066	10255.7	2.2	0.4277	0.0948916	0.2801	0.0236782	6.135e-05	6001	455291	0	0.5609
67	17	43519712	44519712	rs242557	44019712	A	G	0.3741	FALSE	TRUE	TRUE	TRUE	GWAS significant DCM	FALSE	0.0789943	0.3741	0.0136578	7.302e-09	14255	1199390	40.2	0.03997	0.0662101	0.3741	0.0104431	2.29642e-10	14255	11447.7	40.2	0.03997	0.112892	0.3759	0.0217751	2.167e-07	6001	455291	0	0.5638
68	17	52867788	53879811	rs10445344	53367788	A	T	0.2595	FALSE	TRUE	TRUE	FALSE	GWAS significant DCM	FALSE	-0.110977	0.2595	0.0153018	0	14255	1199390	31.9	0.09537									-0.120982	0.2589	0.0246786	9.473e-07	6001	455291	68.7	0.006955
68	17	52867788	53879811	rs4794562	53379811	C	T	0.7378	FALSE	FALSE	FALSE	TRUE	GWAS significant MTAG	FALSE	0.1095	0.7378	0.0152217	0	14255	1199390	31.4	0.09937	0.105205	0.7378	0.0116051	0	14255	11155	31.4	0.09937	0.124316	0.7383	0.0245209	3.983e-07	6001	455291	68	0.008059
69	17	63786494	64786494	rs9897002	64286494	A	G	0.5772	FALSE	TRUE	TRUE	TRUE	GWAS significant DCM	FALSE	0.0732032	0.5772	0.0134069	4.758e-08	14255	1199390	8.9	0.348	0.0762398	0.5772	0.0102511	0	14255	11398.7	8.9	0.348	0.102985	0.5802	0.0215918	1.846e-06	6001	455290	48.9	0.08176
70	17	73016008	74016008	rs59476633	73516008	A	G	0.2553	TRUE	FALSE	TRUE	FALSE	FDR significant DCM	FALSE	-0.0744362	0.2553	0.0154563	1.465e-06	13752	1197680	0	0.7959	-0.0427247	0.2553	0.0117193	0.000266697	13752	11008.4	0	0.7959	-0.0643341	0.2548	0.025226	0.01076	5498	453581	0	0.5188
71	18	33732610	34732610	rs2848901	34232610	C	T	0.7182	FALSE	FALSE	TRUE	TRUE	FDR significant DCM	FALSE	0.0722103	0.7182	0.0149233	1.307e-06	14255	1199310	43.3	0.02632	0.0833828	0.7182	0.0113484	0	14255	11093.1	43.3	0.02632	0.108952	0.7147	0.0239559	5.415e-06	6001	455291	61.4	0.02376
72	18	55422789	56438204	rs6566955	55922789	A	G	0.6994	FALSE	TRUE	TRUE	TRUE	GWAS significant DCM	FALSE	0.0881277	0.6994	0.0147506	2.308e-09	14255	1199310	38.9	0.04695	0.0774041	0.6994	0.011164	0	14255	10930.5	38.9	0.04695	0.0957827	0.7025	0.0236575	5.15e-05	6001	455291	66.3	0.01111
72	18	55422789	56438204	rs7230600	55938204	A	G	0.3596	FALSE	TRUE	TRUE	TRUE	GWAS significant DCM	TRUE	0.101471	0.3596	0.0138765	0	14255	1199310	13.4	0.2935	0.101084	0.3596	0.0106206	0	14255	11275.6	13.4	0.2935	0.125798	0.3605	0.0221994	1.456e-08	6001	455291	9.4	0.3562
73	18	76662462	77662462	rs657693	77162462	A	G	0.6416	TRUE	FALSE	FALSE	TRUE	GWAS significant MTAG	FALSE	-0.0532904	0.6416	0.0151236	0.0004256	12563	1180470	9.6	0.3441	-0.0644455	0.6416	0.0110778	5.9729e-09	12563	9506.61	9.6	0.3441	-0.0263215	0.6386	0.0233861	0.2604	5498	453581	62.5	0.03044
74	19	4551174	5551174	rs72990183	5051174	C	T	0.9163	TRUE	FALSE	TRUE	FALSE	FDR significant DCM	FALSE	-0.129029	0.9163	0.0249127	2.228e-07	13066	1182180	4	0.4076	-0.0545338	0.9163	0.0187125	0.00356481	13066	10504.3	4	0.4076	-0.14853	0.9188	0.038789	0.0001286	6001	455291	0	0.7329
75	19	19471872	20471872	rs142610544	19971872	C	T	0.9811	TRUE	FALSE	TRUE	FALSE	FDR significant DCM	FALSE	-0.262542	0.9811	0.0539107	1.116e-06	11756	751373	36.8	0.09623	-0.135878	0.9811	0.0392224	0.000531644	11756	9277.8	36.8	0.09623	-0.242393	0.9806	0.0821158	0.003159	4849	451759	67.3	0.02701
76	19	45815809	46859553	rs12609371	46359553	A	G	0.662	FALSE	FALSE	TRUE	FALSE	FDR significant DCM	FALSE	0.0791793	0.662	0.0149777	1.247e-07	12837	1136180	0	0.7431	0.0768886	0.662	0.0111037	0	12837	9961.03	0	0.7431	0.0679463	0.6693	0.0227437	0.002813	6001	455291	0	0.5511
76	19	45815809	46859553	rs10421891	46315809	A	G	0.6468	FALSE	FALSE	FALSE	TRUE	GWAS significant MTAG	FALSE	-0.055517	0.6468	0.0146403	0.0001494	12837	1136170	9	0.3507	-0.0777942	0.6468	0.0109133	0	12837	10211.2	9	0.3507	-0.0503108	0.6458	0.0221569	0.02317	6001	455286	0	0.6759
76	19	45815809	46859553	rs68022879	46350772	C	T	0.0513	FALSE	FALSE	FALSE	TRUE	GWAS significant MTAG	FALSE	-0.171927	0.0513	0.0333502	2.533e-07	12837	1136180	0	0.8807	-0.180578	0.0513	0.0243285	0	12837	9236.94	0	0.8807	-0.163362	0.0492	0.0509477	0.001344	6001	455291	0	0.842
77	20	33134479	34134479	rs13042358	33634479	A	G	0.4308	TRUE	FALSE	FALSE	TRUE	GWAS significant MTAG	FALSE	0.0658048	0.4308	0.0140006	2.6e-06	13066	1182180	0	0.5316	0.0673013	0.4308	0.0104768	1.32889e-10	13066	10402.5	0	0.5316	0.076718	0.4304	0.02151	0.0003616	6001	455291	48.2	0.08576
78	21	30030131	31071669	rs8134232	30571669	C	T	0.843	TRUE	TRUE	TRUE	FALSE	GWAS significant DCM	TRUE	-0.135837	0.843	0.0206258	0	11178	1145080	0	0.4787	-0.0888791	0.843	0.0149113	2.51414e-09	11178	8880.16	0	0.4787	-0.234026	0.8341	0.0350054	0	4113	418193	0	0.8763
78	21	30030131	31071669	rs62222424	30530131	A	G	0.0602	TRUE	FALSE	FALSE	TRUE	GWAS significant MTAG	TRUE	0.186611	0.0602	0.0317781	4.297e-09	11153	1144280	13.8	0.302	0.157145	0.0602	0.0228716	0	11153	8751.51	13.8	0.302	0.301664	0.0658	0.05167	5.274e-09	4113	418193	0	0.8019
79	21	39529045	40529045	rs796217035	40029045	C	CA	0.7737	TRUE	FALSE	TRUE	FALSE	FDR significant DCM	FALSE	0.146367	0.7737	0.0308684	2.12e-06	3565	415766	0	0.8241									0.154514	0.775	0.0337139	4.581e-06	3053	426691	0	0.743
80	22	23666788	24666788	rs9608201	24166788	A	G	0.7936	FALSE	TRUE	TRUE	TRUE	GWAS significant DCM	TRUE	0.141416	0.7936	0.0195865	0	11178	1145080	46.2	0.02558	0.144905	0.7936	0.0137846	0	11178	7956.91	46.2	0.02558	0.211763	0.8043	0.0363861	5.889e-09	4113	418193	46.6	0.1318
DCM - dilated cardiomyopathy, MTAG - multitrait analysis of GWAS, BP - base position, EA - effect allele, OA - other allele, FDR - false discovery rate, SE - standard error
P-values were two-sided and based on inverse-variance weighted fixed-effects model, and not adjusted for multiple testing.

## Sheet: S4
Supplementary Table 4: SNP look-up for previously reported DCM and LV trait-associated variants
Study First author	Year	Pheno	Cases	Controls	Reported lead variants		Previous results			Current study			Genome-wide significant (P<5E-8)	Nominal significance (P<0.05)
					Variant	Position	EA	Effect	Assigned Gene	EA	Effect	P-value
Garnier1	2021	DCM	2651	4329	rs62232870	3:14257709	A (0.23)	1.36	LSM3	0.2048	1.17	1.15e-21	TRUE	TRUE
					rs4684185	3:14272914	C (0.7)	1.28	LSM3	0.6713	1.09797	3.172e-10	TRUE	TRUE
					rs148248535	16:2183449	T (0.82)	1.35	PDKD1	0.8382	1.11668	0.0004413	FALSE	TRUE
					rs7284877	22:24155111	C (0.81)	1.32	SMARCB1	0.7903	1.1409	7.125e-11	TRUE	TRUE
Tadros2	2021	DCM MTAG	5521	397323	rs10927875	1:16299312	C (0.67)	1.14	ZBTB17	0.6806	1.14505	2.368e-21	TRUE	TRUE
					rs2291569	7:128488734	G (0.92)	1.16	FLNC	0.9139	1.21262	1.86e-15	TRUE	TRUE
					rs2234962	10:121429633	T (0.78)	1.21	BAG3	0.7928	1.25241	1.401e-37	TRUE	TRUE
					rs2042995	2:179558366	T (0.78)	1.11	TTN	0.7749	1.05676	0.002519	FALSE	TRUE
					rs6807275	3:14274451	G (0.66)	1.08	LSM3	0.6759	1.09608	7.682e-10	TRUE	TRUE
					rs4713999	6:36633069	G (0.67)	1.11	CDKN1A	0.6489	1.08965	1.119e-08	TRUE	TRUE
					rs13265989	8:11779640	G (0.29)	1.09	CTSB	0.2855	1.0494	0.002455	FALSE	TRUE
					rs12541595	8:125857359	G (0.69)	1.1	MTSS1	0.6885	0.0834868	3.394e-08	TRUE	TRUE
					rs2182400	10:29707551	G (0.24)	1.1	SVIL	0.2412	1.05564	0.0004982	FALSE	TRUE
					rs1051168	15:85200520	T (0.26)	1.09	NMB	0.2687	1.06909	1.786e-05	FALSE	TRUE
					rs9892651	17:64303793	C (0.42)	1.08	PRKCA	0.4204	1.04	0.002623	FALSE	TRUE
					rs2303510	18:34324091	G (0.68)	1.08	FHOD3	0.6795	1.06313	1.8e-05	FALSE	TRUE
					rs2186370	22:24171305	G (0.81)	1.12	SMARCB1	0.7939	1.15058	8.093e-13	TRUE	TRUE
Aragam3	2018	NICM	2038	388326	rs2234962	10:121429633	T (0.78)	1.3	BAG3	0.7928	1.25241	1.401e-37	TRUE	TRUE
					rs2634071	4:111669220	T (0.16)	1.25	PITX2	0.186	1.08418	3.237e-05	FALSE	TRUE
					rs6843082	4:111718067	G (0.19)	1.24	PITX2	0.2151	1.08929	5.666e-07	FALSE	TRUE
					rs12138073	1:16354985	T (0.10)	1.29	CLCNKA	0.1022	1.08877	8.838e-05	FALSE	TRUE
					rs34471231	1:16356522	G (0.10)	1.29	CLCNKA
					rs10927875	1:16299312	C (0.68)	1.15	ZBTB17	0.6806	0.13545	2.368e-21	TRUE	TRUE
Esslinger4	2017	DCM	2344*	2410*	rs10927875	1:16299312	C (0.68)	1.47	ZBTB17	0.6806	0.13545	2.368e-21	TRUE	TRUE
					rs2234962	10:121419623	T (0.78)	1.56	BAG3	0.7928	1.25241	1.401e-37	TRUE	TRUE
Meder5	2014	DCM	4100**	7600**	rs9262636	6:31025848	G (0.22)	1.48	HCG22	0.2284	1.01807	0.3042	FALSE	FALSE
Villard6	2011	DCM	2344**	2410**	rs10927875	1:16171899	C (0.34)	0.71	ZBTB17	0.6806	1.15	2.368e-21	TRUE	TRUE
					rs2234962	10:12141962	C (0.21)	0.64	BAG3	0.7928	1.25241	1.401e-37	TRUE	TRUE
Aung7	2019	LVESV	16923	-	rs2042995	2:179558366	T (0.78)	0.12	TTN	0.7749	1.05676	0.002519	FALSE	TRUE
					rs200712209	8:125858538	GA (0.68)	0.079	MTSS1	0.683	1.10939	0.002055	FALSE	TRUE
					rs72840788	10:121415685	G (0.78)	0.11	BAG3	0.7935	1.25393	1.863e-37	TRUE	TRUE
Aung7	2019	LVEF	16923	-	rs945425	1:16348412	T (0.33)	0.075	CLCNKA	0.6827	1.15	2.578e-22	TRUE	TRUE
					rs2042995	2:179558366	T (0.78)	0.78	TTN	0.7749	1.05676	0.002519	FALSE	TRUE
					rs34866937	8:125859850	G (0.69)	0.69	MTSS1	0.688	1.08745	5.673e-09	TRUE	TRUE
					rs72840788	10:121415685	G (0.78)	0.78	BAG3	0.7935	1.25393	1.863e-37	TRUE	TRUE
Pirruccello8	2020	LVESV	36041	-	rs114300540	1:6248182	C (0.88)	-0.059	RPL22	0.1246	1.03328	0.822464	FALSE	FALSE
					rs1048302	1:16340879	T (0.33)	-0.06	HSPB7	0.678	1.15	2.503e-22	TRUE	TRUE
					rs753562515	1:46007032	CAA (0.56)	-0.037	AKR1A1
					rs2562845	2:179514433	T (0.8)	0.077	TTN	0.801	1.07464	1.885e-05	FALSE	TRUE
					rs11710541	3:14291679	T (0.66)	0.058	XPC	0.6758	1.09873	2.72e-10	TRUE	TRUE
					rs13092177	3:134455794	G (0.85)	0.048	EPHB1	0.8537	1.05	0.0245	FALSE	FALSE
					rs1499813	3:171760427	T (0.59)	0.035	FNDC3B	0.6	1.01	0.3655	FALSE	FALSE
					rs9274626	6:32636040	T (0.32)	0.039	HLA-DQB1	0.7068	1.01	0.5122	FALSE	FALSE
					rs730506	6:36645968	G (0.8)	0.053	CDKN1A	0.79	1.15	2.433e-14	TRUE	TRUE
					rs11153730	6:118667522	T (0.51)	-0.038	PLN	0.4927	1.04	0.01045	FALSE	FALSE
					rs34373805	7:128486363	C (0.84)	0.055	FLNC	0.8327	1.12	7.902e-08	FALSE	TRUE
					rs200712209	8:125858538	GA (0.69)	0.048	MTSS1	0.68	1.11	0.002055	FALSE	TRUE
					rs1962104	8:141635329	T (0.45)	-0.037	AGO2	0.5507	1.06	2.581e-05	FALSE	TRUE
					rs72840788	10:121415685	G (0.79)	0.087	BAG3	0.7935	1.25393	1.863e-37	TRUE	TRUE
					rs10832164	11:14048480	C (0.49)	-0.033	RRAS2	0.5137	1.02595	0.06506	FALSE	FALSE
					rs11604807	11:19231167	T (0.86)	-0.049	CSRP3	0.1364	1.02	0.211	FALSE	FALSE
					rs113819537	12:26348429	C (0.75)	-0.04	SSPN	0.2469	1.0771	1.075e-06	FALSE	TRUE
					rs3184504	12:111884608	T (0.47)	-0.039	SH2B3	0.4869	1.00035	0.9819	FALSE	FALSE
					rs10850034	12:112817521	T (0.65)	0.041	HECTD4
					rs116904997	12:120668534	G (0.98)	-0.112	PXN	0.0223	1.05	0.2765	FALSE	FALSE
						15:85348961	TTTTG (0.75)	-0.051	ZNF592
					rs3829491	16:1004834	T (0.61)	0.034	LMF1	0.6207	1.11094	7.554e-07	FALSE	TRUE
					rs71385734	16:2160503	T (0.83)	0.053	PKD1	0.8394	1.09603	6.907e-05	FALSE	TRUE
					rs2302455	17:1374195	G (0.88)	0.063	MYO1C	0.8887	1.00586	0.7842	FALSE	FALSE
					rs242562	17:44026739	G (0.62)	-0.037	MAPT	0.3688	1.08	8.916e-08	FALSE	TRUE
					rs12452367	17:53374610	T (0.71)	0.047	HLF	0.7232	1.10882	1.831e-11	TRUE	TRUE
					rs9897002	17:64286494	A (0.57)	0.033	PRKCA	0.5772	1.08	4.758e-08	TRUE	TRUE
					rs10871753	18:55956865	G (0.49)	0.033	NEDD4L	0.4885	1.09	1.959e-09	TRUE	TRUE
						19:10765478	CG (0.24)	0.041	ILF3
					rs16975238	19:41944985	T (0.6)	-0.034	ATP5SL	0.4058	1.02	0.172	FALSE	FALSE
					rs10421891	19:46315809	A (0.65)	-0.045	RSPH6A	0.354	1.05709	0.0001494	FALSE	TRUE
					rs5760061	22:24178279	G (0.2)	-0.055	DERL3	0.7961	1.15	1.006e-12	TRUE	TRUE
Pirruccello8	2020	LVEF	36041	-	rs2503715	1:2144107	A (0.13)	-0.058	C1orf86	0.1367	1.11	2.081e-06	FALSE	TRUE
					rs1739837	1:16337933	C (0.41)	0.071	HSPB7	0.59	1.14	4.776e-22	TRUE	TRUE
					rs10925197	1:236842077	C (0.46)	0.042	ACTN2	0.53	1.1	2.032e-09	TRUE	TRUE
					rs2562845	2:179514433	T (0.8)	-0.079	TTN	0.8	1.07	1.885e-05	FALSE	TRUE
					rs11710541	3:14291679	T (0.66)	-0.065	XPC	0.68	1.1	2.72e-10	TRUE	TRUE
					rs56099248	3:69857773	C (0.81)	-0.061	MITF	0.8118	1.06	0.001048	FALSE	TRUE
					rs35999985	5:138756825	A (0.3)	0.048	DNAJC18	0.7065	1.08903	5.762e-07	FALSE	TRUE
					rs9274626	6:32636040	T (0.32)	-0.042	HLA-DQB1	0.7068	1.01	0.5122	FALSE	FALSE
					rs3176326	6:36647289	G (0.8)	-0.078	CDKN1A	0.7955	1.15483	1.649e-15	TRUE	TRUE
					rs3807309	7:128472138	G (0.89)	-0.083	FLNC	0.8815	1.15651	7.049e-11	TRUE	TRUE
					rs36029352	8:11786925	C (0.45)	-0.038	DEFB136	0.4571	1.04	0.03565	FALSE	FALSE
					rs4073554	8:141704232	T (0.48)	0.043	PTK2	0.519	1.06	0.001011	FALSE	TRUE
					rs189569984	10:112544125	C (0.99)	-0.201	RBM20
					rs72840788	10:121415685	G (0.79)	-0.1	BAG3	0.7935	1.25393	1.863e-37	TRUE	TRUE
					rs721067	11:19212726	T (0.92)	0.07	CSRP3	0.0871	1.04	0.1126	FALSE	FALSE
					rs113819537	12:26348429	C (0.75)	0.045	SSPN	0.2469	1.0771	1.075e-06	FALSE	TRUE
					rs8023658	15:85323220	G (0.51)	-0.046	ZNF592
					rs5029142	16:988070	T (0.62)	-0.043	LMF1	0.6257	1.11566	2.525e-06	FALSE	TRUE
					rs12452367	17:53374610	T (0.71)	-0.055	HLF	0.7232	1.10882	1.831e-11	TRUE	TRUE
					rs2047273	18:34184859	T (0.68)	-0.042	FHOD3	0.6731	1.05057	0.001449	FALSE	TRUE
					rs10871753	18:55956865	G (0.49)	-0.043	NEDD4L	0.4885	1.09	1.959e-09	TRUE	TRUE
					rs2070458	22:24159307	A (0.2)	0.063	SMARCB1	0.794	1.15168	5.656e-13	TRUE	TRUE
Tadros2	2021	LVESV	19260	-	rs945425	1:16348412	C (0.67)	0.996	CLCNKA	0.6827	1.15	2.578e-22	TRUE	TRUE
					rs6755784	2:179389742	G (0.82)	1.453	TTN	0.8115	1.09139	0.0003957	FALSE	TRUE
					rs11675573	2:179840918	C (0.65)	0.842	CCDC141	0.6534	1.0238	0.1081	FALSE	FALSE
					rs12541595	8:125857359	G (0.69)	1.002	MTSS1	0.6885	1.09	3.394e-08	TRUE	TRUE
					rs72840788	10:121415685	G (0.78)	1.401	BAG3	0.7935	1.25393	1.863e-37	TRUE	TRUE
					rs2070458	22:24159307	T (0.81)	0.789	SMARCB1	0.794	1.15168	5.656e-13	TRUE	TRUE
Tadros2	2021	Circ strain	19260	-	rs79567239	6:2908902	G (0.11)	0.294	SERPINB9	0.113	0.01928	0.399	FALSE	FALSE
					rs9462210	6:36628953	G (0.77)	0.227	CDKN1A	0.7591	1.12917	6.389e-13	TRUE	TRUE
					rs72840788	10:121415685	G (0.78)	0.343	BAG3	0.7935	1.25393	1.863e-37	TRUE	TRUE
					rs13278982	8:11589033	G (0.66)	0.169	GATA4	0.6637	1.03091	0.04175	FALSE	FALSE
					rs12541595	8:125857359	G (0.69)	0.203	MTSS1	0.6885	1.09	3.394e-08	TRUE	TRUE
Tadros2	2021	LVEF	19260	-	rs945425	1:16348412	C (0.67)	-0.382	CLCNKA	0.6827	1.15	2.578e-22	TRUE	TRUE
					rs6755784	2:179389742	G (0.82)	-0.456	TTN	0.81	1.09	0.0003957	FALSE	TRUE
					rs12541595	8:125857359	G (0.69)	-0.402	MTSS1	0.6885	1.09	3.394e-08	TRUE	TRUE
					rs72840788	10:121415685	G (0.78)	-0.594	BAG3	0.7935	1.25393	1.863e-37	TRUE	TRUE
					rs2070458	22:24159307	T (0.81)	-0.302	SMARCB1	0.794	1.15168	5.656e-13	TRUE	TRUE
					rs11784619	8:145013775	G (0.94)	-0.618	PLEC	0.9474	1.02898	0.3508	FALSE	FALSE
*1 replication cohort
**2 replication cohorts
EA - effect allele; OR - odds ratio; DCM - dilated cardiomyopathy; MTAG - multitrait analysis of GWAS, NICM - non-ischemic cardiomyopathy, LVESV - left ventricular end systolic volume, LVEF - left ventricular ejection fraction
P-values were two-sided and based on inverse-variance weighted fixed-effects model, and not adjusted for multiple testing.
1Garnier, S. et al. Genome-wide association analysis in dilated cardiomyopathy reveals two new players in systolic heart failure on chromosomes 3p25.1 and 22q11.23. Eur Heart J 42, 2000-2011 (2021).
2Tadros, R. et al. Shared genetic pathways contribute to risk of hypertrophic and dilated cardiomyopathies with opposite directions of effect. Nature Genetics 53, 128-134 (2021).
3Aragam, K. G., et al. (2018). "Phenotypic Refinement of Heart Failure in a National Biobank Facilitates Genetic Discovery." Circulation.
4Esslinger, U., et al. (2017). "Exome-wide association study reveals novel susceptibility genes to sporadic dilated cardiomyopathy." PLoS One 12(3): e0172995.
5Meder, B., et al. (2014). "A genome-wide association study identifies 6p21 as novel risk locus for dilated cardiomyopathy." Eur Heart J 35(16): 1069-1077.
6Villard, E., et al. (2011). "A genome-wide association study identifies two loci associated with heart failure due to dilated cardiomyopathy." Eur Heart J 32(9): 1065-1076.
7Aung, N. et al. Genome-Wide Analysis of Left Ventricular Image-Derived Phenotypes Identifies Fourteen Loci Associated With Cardiac Morphogenesis and Heart Failure Development. Circulation 140, 1318-1330 (2019).
8Pirruccello, J.P. et al. Analysis of cardiac magnetic resonance imaging in 36,000 individuals yields genetic insights into dilated cardiomyopathy. Nature Communications 11, 2254 (2020).

## Sheet: S5
Supplementary Table 5: DCM and CMR trait genetic correlation
Trait	Genetic correlation with DCM
DCM	1
LVESV	0.729
Global circumferential strain	0.705
LVEF	-0.696
Global radial strain	-0.637
LVEDV	0.551
LV concentricity	-0.435
Global longitudinal strain	0.269
LV mass	0.235
Maximum LV wall thickness	-0.168
Mean LV wall thickness	-0.069
Pairwise genetic correlations between DCM and CMR traits performed using ldsc to select traits for incorporation with DCM in multi-trait analysis of GWAS.
DCM - dilated cardiomyopathy; CMR - cardiac magnetic resonance imaging; LVESV - left ventricular end-systolic volume; LVEF - left ventricular ejection fraction; LVEDV - left ventricular end-diastolic volume

## Sheet: S6
Supplementary Table 6: Fine-mapped variants
Joint Locus	Study	CREDIBLE_SET	CHR	BP	SNP	A1	A2	PIP	cum_pip	Coding_UCSC_lowfreq	Coding_UCSC_common	Coding_UCSC.flanking.500_lowfreq	Coding_UCSC.flanking.500_common	Conserved_LindbladToh_lowfreq	Conserved_LindbladToh_common	Conserved_LindbladToh.flanking.500_lowfreq	Conserved_LindbladToh.flanking.500_common	CTCF_Hoffman_lowfreq	CTCF_Hoffman_common	CTCF_Hoffman.flanking.500_lowfreq	CTCF_Hoffman.flanking.500_common	DGF_ENCODE_lowfreq	DGF_ENCODE_common	DGF_ENCODE.flanking.500_lowfreq	DGF_ENCODE.flanking.500_common	DHS_peaks_Trynka_lowfreq	DHS_peaks_Trynka_common	DHS_Trynka_lowfreq	DHS_Trynka_common	DHS_Trynka.flanking.500_lowfreq	DHS_Trynka.flanking.500_common	Enhancer_Andersson_lowfreq	Enhancer_Andersson_common	Enhancer_Andersson.flanking.500_lowfreq	Enhancer_Andersson.flanking.500_common	Enhancer_Hoffman_lowfreq	Enhancer_Hoffman_common	Enhancer_Hoffman.flanking.500_lowfreq	Enhancer_Hoffman.flanking.500_common	FetalDHS_Trynka_lowfreq	FetalDHS_Trynka_common	FetalDHS_Trynka.flanking.500_lowfreq	FetalDHS_Trynka.flanking.500_common	H3K27ac_Hnisz_lowfreq	H3K27ac_Hnisz_common	H3K27ac_Hnisz.flanking.500_lowfreq	H3K27ac_Hnisz.flanking.500_common	H3K27ac_PGC2_lowfreq	H3K27ac_PGC2_common
1	MTAG	1	1	2144107	rs2503715	A	G	0.99997	0.99997	0	0	0	0	0	1	0	0	0	0	0	1	0	1	0	0	0	1	0	1	0	0	0	0	0	0	0	0	0	1	0	1	0	0	0	1	0	0	0	1
2	GWAS	1	1	16339772	rs1763604	C	G	0.99833	4.99833	0	0	0	0	0	0	0	1	0	0	0	0	0	1	0	0	0	1	0	1	0	0	0	0	0	1	0	1	0	0	0	1	0	0	0	1	0	0	0	1
2	GWAS	2	1	16323565	rs143726939	T	TGTGAGGACTAA	1	2	0	0	0	0	0	0	0	0	0	0	0	0	0	0	0	1	0	0	0	0	0	1	0	0	0	0	0	0	0	0	0	0	0	0	0	0	0	0	0	0
2	GWAS	3	1	16321010	rs4661679	A	G	1	1	0	0	0	0	0	0	0	0	0	1	0	0	0	0	0	1	0	0	0	1	0	0	0	0	0	0	0	0	0	1	0	0	0	1	0	0	0	0	0	0
2	GWAS	4	1	16312083	rs34764449	C	CA	1	3	0	0	0	0	0	0	0	0	0	0	0	0	0	0	0	1	0	0	0	0	0	1	0	0	0	0	0	0	0	0	0	0	0	1	0	0	0	0	0	0
2	GWAS	5	1	16313172	rs3961710	C	T	1	4	0	0	0	0	0	0	0	0	0	0	0	0	0	0	0	1	0	0	0	0	0	1	0	0	0	0	0	0	0	0	0	0	0	1	0	0	0	1	0	0
3	MTAG	1	1	6278414	rs709209	A	G	0.99285	0.99285	0	1	0	0	0	0	0	1	0	0	0	0	0	0	0	1	0	0	0	1	0	0	0	0	0	0	0	0	0	0	0	0	0	1	0	1	0	0	0	1
4	MTAG	1	1	16345393	rs945421	T	C	0.81183	0.81183	0	0	0	1	0	0	0	1	0	0	0	0	0	1	0	0	0	0	0	0	0	1	0	0	0	0	0	1	0	0	0	0	0	1	0	1	0	0	0	1
7	GWAS	1	1	78450517	rs34517439	C	A	0.65964	0.65964	0	0	0	0	0	0	0	1	0	0	0	0	0	0	0	0	0	1	0	1	0	0	0	0	0	0	0	0	0	0	0	0	0	0	0	1	0	0	0	1
9	GWAS	1	1	179392863	rs61822778	G	A	0.95491	0.95491	0	0	0	0	0	0	0	0	0	0	0	0	0	0	1	0	0	0	0	0	0	0	0	0	0	0	0	0	0	0	0	0	0	0	0	0	0	0	0	0
10	MTAG	1	1	214280859	rs74139603	A	C	0.85172	0.85172	0	0	0	0	0	0	0	1	0	0	0	0	0	1	0	0	0	1	0	1	0	0	0	0	0	0	0	1	0	0	0	1	0	0	0	1	0	0	0	1
11	MTAG	1	1	228556788	rs3738685	C	T	0.53598	0.53598	0	0	0	1	0	0	0	1	0	0	0	0	0	0	0	1	0	1	0	1	0	0	0	0	0	0	0	0	0	1	0	1	0	0	0	1	0	0	0	1
12	GWAS	1	1	236852282	rs12724121	A	T	0.56715	0.56715	0	0	0	0	0	1	0	0	0	0	0	0	0	1	0	0	0	1	0	1	0	0	0	0	0	0	0	0	0	0	0	1	0	0	0	1	0	0	0	1
12	MTAG	1	1	236853167	rs4659701	G	A	0.9999	0.9999	0	0	0	0	0	0	0	1	0	0	0	0	0	1	0	0	0	1	0	1	0	0	0	0	0	0	0	0	0	0	0	1	0	0	0	1	0	0	0	1
14	MTAG	1	2	37192495	rs3770774	T	C	0.92428	0.92428	0	0	0	0	0	0	0	1	0	0	0	0	0	1	0	0	0	1	0	1	0	0	0	0	0	0	0	0	0	0	0	1	0	0	0	1	0	0	0	1
15	MTAG	1	2	103426177	rs2540277	C	T	0.92706	0.92706	0	0	0	0	0	0	0	0	0	0	0	0	0	0	0	1	0	1	0	1	0	0	0	0	0	0	0	0	0	0	0	1	0	0	0	1	0	0	0	1
16	GWAS	1	2	121079174	rs144191363	C	T	0.74292	0.74292	0	0	0	0	0	0	0	0	0	0	0	0	0	0	1	0	0	0	0	0	1	0	0	0	0	0	0	0	0	0	0	0	0	0	0	0	0	0	0	0
17	MTAG	1	2	179514433	rs2562845	T	C	0.73382	1.68195	0	0	0	1	0	0	0	1	0	0	0	0	0	0	0	0	0	0	0	0	0	0	0	0	0	0	0	0	0	0	0	0	0	0	0	1	0	0	0	1
17	MTAG	2	2	179721046	rs17362588	G	A	0.94813	0.94813	0	1	0	0	0	1	0	0	0	0	0	0	0	0	0	0	0	0	0	0	0	0	0	0	0	0	0	0	0	0	0	0	0	0	0	1	0	0	0	1
18	GWAS	1	2	201162264	rs71022314	G	GA	1	1	0	0	0	0	0	0	0	1	0	0	0	0	0	0	0	1	0	0	0	0	0	1	0	0	0	0	0	0	0	0	0	0	0	0	0	0	0	0	0	1
18	GWAS	2	2	201162433	rs11696001	G	A	0.95368	1.95368	0	0	0	0	0	0	0	1	0	0	0	0	0	0	0	1	0	0	0	0	0	1	0	0	0	0	0	0	0	0	0	0	0	1	0	0	0	0	0	1
19	MTAG	2	3	12705855	rs3806661	A	G	0.70595	0.70595	0	0	0	1	0	0	0	1	0	0	0	0	0	0	0	1	0	1	0	1	0	0	0	0	0	0	0	0	0	0	0	1	0	0	0	1	0	0	0	1
20	GWAS	1	3	14296105	rs113608926	T	TTG	1	2	0	0	0	0	0	0	0	0	0	0	0	0	0	0	0	1	0	0	0	0	0	0	0	0	0	0	0	0	0	1	0	0	0	0	0	1	0	0	0	1
20	MTAG	1	3	14274293	rs56281979	C	T	0.79618	1.60688	0	0	0	0	0	0	0	1	0	1	0	0	0	1	0	0	0	1	0	1	0	0	0	0	0	0	0	1	0	0	0	1	0	0	0	1	0	0	0	1
20	GWAS	2	3	14297159	rs62231955	C	T	0.99993	2.99993	0	0	0	0	0	0	0	0	0	0	0	0	0	1	0	0	0	0	0	0	0	1	0	0	0	0	0	0	0	1	0	0	0	1	0	1	0	0	0	1
20	GWAS	3	3	14296180	rs62231953	T	A	1	1	0	0	0	0	0	0	0	0	0	0	0	0	0	0	0	1	0	0	0	0	0	0	0	0	0	0	0	0	0	1	0	0	0	0	0	1	0	0	0	1
22	MTAG	1	3	73573357	rs11711610	C	T	0.76025	0.76025	0	0	0	0	0	0	0	1	0	0	0	0	0	0	0	1	0	0	0	0	0	1	0	0	0	0	0	0	0	0	0	0	0	1	0	1	0	0	0	1
23	MTAG	1	3	134032819	rs75958804	A	G	0.54589	0.54589	0	0	0	0	0	0	0	1	0	0	0	0	0	1	0	0	0	1	0	1	0	0	0	0	0	0	0	0	0	1	0	1	0	0	0	1	0	0	0	1
24	GWAS	1	3	158290352	rs17629360	C	T	0.58462	0.58462	0	0	0	0	0	0	0	0	0	0	0	0	0	1	0	0	0	0	0	0	0	0	0	0	0	0	0	0	0	0	0	0	0	0	0	1	0	0	0	1
24	MTAG	1	3	158290352	rs17629360	C	T	0.54499	0.54499	0	0	0	0	0	0	0	0	0	0	0	0	0	1	0	0	0	0	0	0	0	0	0	0	0	0	0	0	0	0	0	0	0	0	0	1	0	0	0	1
26	GWAS	1	4	95375125	rs147045554	C	G	0.97531	0.97531	0	0	0	0	0	0	1	0	0	0	0	0	0	0	1	0	0	0	0	0	1	0	0	0	1	0	0	0	0	0	0	0	1	0	1	0	0	0	1	0
30	MTAG	1	5	132444128	rs72801474	G	A	0.54159	0.54159	0	0	0	0	0	0	0	1	0	0	0	0	0	0	0	1	0	0	0	0	0	1	0	0	0	0	0	0	0	0	0	0	0	1	0	1	0	0	0	1
32	GWAS	1	6	36646768	rs146170154	C	CTA	1	2	0	0	0	1	0	0	0	1	0	0	0	0	0	0	0	1	0	0	0	0	0	1	0	0	0	0	0	0	0	1	0	0	0	1	0	1	0	0	0	1
32	MTAG	1	6	36647289	rs3176326	G	A	0.99998	0.99998	0	0	0	0	0	0	0	1	0	0	0	0	0	1	0	0	0	1	0	1	0	0	0	0	0	0	0	1	0	0	0	1	0	0	0	1	0	0	0	1
32	GWAS	2	6	36647289	rs3176326	G	A	1	1	0	0	0	0	0	0	0	1	0	0	0	0	0	1	0	0	0	1	0	1	0	0	0	0	0	0	0	1	0	0	0	1	0	0	0	1	0	0	0	1
32	GWAS	3	6	36645968	rs730506	G	C	0.91394	2.91394	0	0	0	1	0	0	0	1	0	0	0	0	0	0	0	1	0	0	0	0	0	1	0	0	0	0	0	1	0	0	0	0	0	1	0	1	0	0	0	1
35	GWAS	1	7	128384556	rs200700858	G	GT	1	4	0	0	0	0	0	0	0	0	0	0	0	0	0	0	1	0	0	0	0	0	1	0	0	0	0	0	0	0	0	0	0	0	0	0	1	0	0	0	1	0
35	GWAS	2	7	128469293	rs113640572	A	G	1	1	0	0	0	0	0	0	0	1	0	0	0	0	0	0	0	1	0	0	0	0	0	1	0	0	0	0	0	0	0	1	0	0	0	0	0	1	0	0	0	1
35	GWAS	3	7	128470838	rs3734972	C	T	1	3	0	1	0	0	0	1	0	0	0	0	0	0	0	1	0	0	0	1	0	0	0	1	0	0	0	0	0	1	0	0	0	0	0	1	0	1	0	0	0	1
35	GWAS	4	7	128439695	rs11403756	A	AT	1	2	0	0	0	0	0	0	0	0	0	0	0	0	0	1	0	0	0	1	0	1	0	0	0	0	0	0	0	0	0	0	0	1	0	0	0	0	0	0	0	0
35	GWAS	5	7	128443492	rs62479609	C	G	0.99999	4.99999	0	0	0	0	0	0	0	1	0	0	0	0	0	0	0	0	0	0	0	0	0	1	0	0	0	0	0	0	0	0	0	0	0	0	0	0	0	0	0	0
38	GWAS	1	8	125859850	rs34866937	G	A	0.6323	0.6323	0	0	0	0	0	0	0	1	0	0	0	0	0	1	0	0	0	1	0	1	0	0	0	0	0	0	0	1	0	0	0	1	0	0	0	1	0	0	0	1
38	MTAG	1	8	124552303	rs7835298	G	A	0.8636	0.8636	0	0	0	0	0	0	0	1	0	0	0	0	0	0	0	1	0	1	0	1	0	0	0	0	0	1	0	1	0	0	0	1	0	0	0	1	0	0	0	1
38	MTAG	1	8	125859850	rs34866937	G	A	0.78826	0.78826	0	0	0	0	0	0	0	1	0	0	0	0	0	1	0	0	0	1	0	1	0	0	0	0	0	0	0	1	0	0	0	1	0	0	0	1	0	0	0	1
45	MTAG	1	10	88494474	rs45468798	G	A	0.52251	0.52251	0	1	0	0	0	1	0	0	0	0	0	0	0	0	0	1	0	0	0	0	0	1	0	0	0	0	0	0	0	0	0	0	0	1	0	1	0	0	0	1
47	GWAS	1	10	121426312	rs7095308	G	A	1	2	0	0	0	0	0	0	0	0	0	0	0	0	0	0	0	1	0	0	0	0	0	0	0	0	0	0	0	1	0	0	0	0	0	0	0	1	0	0	0	1
47	MTAG	1	10	121436286	rs3858340	C	T	0.51798	1.88968	0	1	0	0	0	0	0	1	0	0	0	0	0	0	0	1	0	0	0	0	0	1	0	0	0	0	0	0	0	0	0	0	0	0	0	1	0	0	0	1
47	GWAS	2	10	121438673	rs7097199	C	T	0.99961	2.99961	0	0	0	0	0	0	0	1	0	0	0	0	0	0	0	1	0	0	0	0	0	1	0	0	0	0	0	1	0	0	0	0	0	1	0	1	0	0	0	1
47	MTAG	2	10	121429633	rs2234962	T	C	0.76585	0.76585	0	1	0	0	0	1	0	0	0	0	0	0	0	1	0	0	0	1	0	1	0	0	0	0	0	0	0	0	0	0	0	1	0	0	0	1	0	0	0	1
47	GWAS	3	10	121424815	rs375034445	A	AT	1	1	0	0	0	0	0	0	0	0	0	0	0	0	0	0	0	1	0	0	0	0	0	0	0	0	0	0	0	0	0	0	0	0	0	0	0	1	0	0	0	1
47	GWAS	4	10	121422836	rs61869036	G	C	0.98549	3.9851	0	0	0	0	0	0	0	1	0	0	0	0	0	0	0	1	0	0	0	0	0	1	0	0	0	0	0	0	0	1	0	0	0	1	0	1	0	0	0	1
48	MTAG	2	11	14048480	rs10832164	C	T	0.57689	0.57689	0	0	0	0	0	1	0	0	0	0	0	0	0	1	0	0	0	0	0	1	0	0	0	0	0	0	0	0	0	0	0	1	0	0	0	1	0	0	0	1
51	GWAS	1	12	26348429	rs113819537	C	G	0.84445	0.84445	0	1	0	0	0	1	0	0	0	0	0	0	0	1	0	0	0	1	0	1	0	0	0	0	0	0	0	1	0	0	0	1	0	0	0	1	0	0	0	1
54	GWAS	1	12	119618699	rs11064693	C	T	0.96249	0.96249	0	0	0	0	0	0	0	0	0	0	0	0	0	1	0	0	0	1	0	1	0	0	0	1	0	0	0	1	0	0	0	1	0	0	0	1	0	0	0	1
54	MTAG	1	12	119618699	rs11064693	C	T	0.96364	0.96364	0	0	0	0	0	0	0	0	0	0	0	0	0	1	0	0	0	1	0	1	0	0	0	1	0	0	0	1	0	0	0	1	0	0	0	1	0	0	0	1
55	GWAS	1	12	124496316	rs1054852	A	G	0.72224	0.72224	0	1	0	0	0	0	0	1	0	0	0	0	0	0	0	0	0	0	0	1	0	0	0	0	0	0	0	0	0	0	0	1	0	0	0	1	0	0	0	0
56	GWAS	1	12	133393323	rs2291256	C	T	0.9176	0.9176	0	1	0	0	0	1	0	0	0	0	0	0	0	0	0	1	0	0	0	0	0	1	0	0	0	0	0	0	0	0	0	0	0	0	0	1	0	0	0	0
58	MTAG	2	13	111040798	rs9515201	A	C	0.94253	0.94253	0	0	0	0	0	1	0	0	0	0	0	0	0	0	0	1	0	1	0	1	0	0	0	0	0	1	0	0	0	0	0	1	0	0	0	1	0	0	0	1
59	MTAG	1	14	53330007	rs62003516	T	C	0.63009	0.63009	0	0	0	0	0	0	0	1	0	0	0	0	0	0	0	1	0	0	0	1	0	0	0	0	0	0	0	0	0	0	0	0	0	1	0	1	0	0	0	1
59	GWAS	1	14	53330007	rs62003516	T	C	0.54139	0.54139	0	0	0	0	0	0	0	1	0	0	0	0	0	0	0	1	0	0	0	1	0	0	0	0	0	0	0	0	0	0	0	0	0	1	0	1	0	0	0	1
63	MTAG	1	15	85349231	rs35630683	T	C	0.62175	0.62175	0	1	0	0	0	1	0	0	0	0	0	0	0	0	0	0	0	0	0	0	0	1	0	0	0	0	0	0	0	0	0	0	0	0	0	1	0	0	0	0
63	GWAS	1	15	85303360	rs58140297	T	TG	1	1	0	0	0	0	0	0	0	1	0	0	0	0	0	0	0	1	0	0	0	0	0	0	0	0	0	0	0	0	0	0	0	0	0	0	0	1	0	0	0	1
63	GWAS	2	15	85373498	rs35545192	C	CT	1	2	0	0	0	0	0	0	0	0	0	0	0	0	0	0	0	0	0	1	0	1	0	0	0	0	0	0	0	0	0	1	0	1	0	0	0	1	0	0	0	1
63	GWAS	3	15	85311382	rs35758837	C	T	0.99956	2.99956	0	0	0	0	0	0	0	0	0	0	0	0	0	0	0	1	0	0	0	0	0	0	0	0	0	0	0	0	0	0	0	0	0	0	0	1	0	0	0	0
64	GWAS	1	16	994918	rs35660928	T	TA	1	1	0	0	0	0	0	0	0	0	0	0	0	0	0	0	0	0	0	0	0	0	0	0	0	0	0	0	0	0	0	0	0	0	0	0	0	1	0	0	0	0
64	GWAS	2	16	987256	rs5015441	C	T	0.90094	1.90094	0	0	0	0	0	0	0	0	0	0	0	0	0	0	0	1	0	0	0	0	0	0	0	0	0	0	0	0	0	0	0	0	0	0	0	1	0	0	0	1
64	GWAS	3	16	992300	rs1465761	G	A	0.53819	2.43913	0	0	0	0	0	0	0	0	0	0	0	0	0	0	0	0	0	0	0	0	0	0	0	0	0	0	0	0	0	0	0	0	0	0	0	1	0	0	0	0
66	MTAG	1	17	44019712	rs242557	G	A	0.97007	0.97007	0	0	0	0	0	1	0	0	0	0	0	0	0	1	0	0	0	1	0	1	0	0	0	1	0	0	0	0	0	0	0	1	0	0	0	1	0	0	0	1
66	GWAS	1	17	44019712	rs242557	G	A	0.98477	0.98477	0	0	0	0	0	1	0	0	0	0	0	0	0	1	0	0	0	1	0	1	0	0	0	1	0	0	0	0	0	0	0	1	0	0	0	1	0	0	0	1
67	MTAG	1	17	53379811	rs4794562	C	T	0.87624	0.87624	0	0	0	0	0	0	0	1	0	0	0	0	0	0	0	1	0	1	0	1	0	0	0	0	0	0	0	1	0	0	0	0	0	1	0	1	0	0	0	1
67	GWAS	1	17	53379811	rs4794562	C	T	0.76067	0.76067	0	0	0	0	0	0	0	1	0	0	0	0	0	0	0	1	0	1	0	1	0	0	0	0	0	0	0	1	0	0	0	0	0	1	0	1	0	0	0	1
68	MTAG	1	17	64286494	rs9897002	A	G	0.95931	0.95931	0	0	0	0	0	0	0	0	0	1	0	0	0	1	0	0	0	1	0	1	0	0	0	0	0	0	0	0	0	0	0	1	0	0	0	0	0	0	0	0
70	MTAG	1	18	34232610	rs2848901	C	T	0.9045	0.9045	0	0	0	0	0	0	0	1	0	0	0	0	0	0	0	1	0	0	0	0	0	0	0	0	0	0	0	0	0	0	0	0	0	0	0	1	0	0	0	0
71	MTAG	1	18	55922789	rs6566955	A	G	0.99998	0.99998	0	0	0	0	0	1	0	0	0	0	0	0	0	0	0	1	0	1	0	1	0	0	0	0	0	0	0	0	0	1	0	1	0	0	0	1	0	0	0	1
71	GWAS	1	18	55922789	rs6566955	A	G	0.99985	2.99985	0	0	0	0	0	1	0	0	0	0	0	0	0	0	0	1	0	1	0	1	0	0	0	0	0	0	0	0	0	1	0	1	0	0	0	1	0	0	0	1
71	GWAS	2	18	55973862	rs543848345	C	CT	1	1	0	0	0	0	0	0	0	0	0	0	0	0	0	0	0	1	0	0	0	0	0	0	0	0	0	0	0	0	0	0	0	0	0	0	0	1	0	0	0	1
71	GWAS	3	18	55968614	rs4941384	A	G	1	2	0	0	0	0	0	0	0	0	0	0	0	0	0	0	0	1	0	0	0	0	0	1	0	0	0	0	0	0	0	0	0	0	0	0	0	1	0	0	0	0
71	GWAS	5	18	55938204	rs7230600	G	A	0.774	3.77385	0	0	0	0	0	0	0	1	0	0	0	0	0	0	0	0	0	0	0	0	0	0	0	0	0	0	0	0	0	0	0	0	0	0	0	1	0	0	0	1
72	MTAG	1	18	77162462	rs657693	A	G	0.83376	0.83376	0	0	0	0	0	0	0	0	0	0	0	0	0	0	0	1	0	0	0	0	0	1	0	0	0	0	0	0	0	1	0	0	0	0	0	1	0	0	0	1
77	MTAG	1	21	30525418	rs16983785	T	G	0.97117	0.97117	0	0	0	0	0	1	0	0	0	0	0	0	0	1	0	0	0	1	0	1	0	0	0	0	0	0	0	0	0	0	0	1	0	0	0	1	0	0	0	1
77	GWAS	1	21	30714776	rs388707	T	C	0.52447	0.52447	0	1	0	0	0	1	0	0	0	0	0	0	0	1	0	0	0	1	0	1	0	0	0	0	0	0	0	1	0	0	0	1	0	0	0	1	0	0	0	1
79	GWAS	1	22	24174865	rs34668569	A	AG	1	1	0	0	0	0	0	0	0	0	0	0	0	0	0	1	0	0	0	1	0	1	0	0	0	0	0	0	0	0	0	0	0	1	0	0	0	1	0	0	0	1
79	GWAS	2	22	24174129	rs34386036	G	A	1	2	0	0	0	0	0	1	0	0	0	0	0	0	0	1	0	0	0	0	0	0	0	1	0	0	0	0	0	0	0	0	0	0	0	1	0	1	0	0	0	1
[truncated: 147 more columns]

## Sheet: S7
Supplementary Table 7: Genes located within genomic loci
Locus	Ensembl ID	Gene name
1	ENSG00000008128	CDK11A
1	ENSG00000215790	SLC35E2
1	ENSG00000008130	NADK
1	ENSG00000078369	GNB1
1	ENSG00000169885	CALML6
1	ENSG00000178821	TMEM52
1	ENSG00000142609	C1orf222
1	ENSG00000187730	GABRD
1	ENSG00000067606	PRKCZ
1	ENSG00000162585	C1orf86
1	ENSG00000157933	SKI
1	ENSG00000116151	MORN1
1	ENSG00000157916	RER1
1	ENSG00000157911	PEX10
1	ENSG00000149527	PLCH2
1	ENSG00000157881	PANK4
1	ENSG00000197921	HES5
1	ENSG00000157873	TNFRSF14
1	ENSG00000157870	FAM213B
1	ENSG00000142606	MMEL1
1	ENSG00000215912	TTC34
2	ENSG00000169717	ACTRT2
2	ENSG00000177133	LINC00982
2	ENSG00000142611	PRDM16
2	ENSG00000130762	ARHGEF16
2	ENSG00000162591	MEGF6
2	ENSG00000207776	MIR551A
2	ENSG00000158109	TPRG1L
2	ENSG00000116213	WRAP73
2	ENSG00000078900	TP73
2	ENSG00000227372	TP73-AS1
2	ENSG00000162592	CCDC27
2	ENSG00000235169	SMIM1
2	ENSG00000130764	LRRC47
2	ENSG00000266075	RN7SL574P
2	ENSG00000116198	CEP104
3	ENSG00000264101	MIR4689
3	ENSG00000131697	NPHP4
3	ENSG00000069424	KCNAB2
3	ENSG00000116254	CHD5
3	ENSG00000116251	RPL22
3	ENSG00000158286	RNF207
3	ENSG00000116237	ICMT
3	ENSG00000225077	LINC00337
3	ENSG00000173673	HES3
3	ENSG00000158292	GPR153
3	ENSG00000097021	ACOT7
3	ENSG00000069812	HES2
3	ENSG00000187017	ESPN
3	ENSG00000265392	MIR4252
3	ENSG00000215788	TNFRSF25
3	ENSG00000171680	PLEKHG5
3	ENSG00000162408	NOL9
3	ENSG00000253022	RNU6-731P
3	ENSG00000173662	TAS1R1
3	ENSG00000204859	ZBTB48
3	ENSG00000162413	KLHL21
3	ENSG00000116273	PHF13
3	ENSG00000041988	THAP3
3	ENSG00000007923	DNAJC11
4	ENSG00000132906	CASP9
4	ENSG00000116138	DNAJC16
4	ENSG00000116771	AGMAT
4	ENSG00000235084	CHCHD2P6
4	ENSG00000252417	RNU7-179P
4	ENSG00000197312	DDI2
4	ENSG00000215695	RSC1A1
4	ENSG00000116786	PLEKHM2
4	ENSG00000162461	SLC25A34
4	ENSG00000162460	TMEM82
4	ENSG00000162458	FBLIM1
4	ENSG00000065526	SPEN
4	ENSG00000116809	ZBTB17
4	ENSG00000224966	TBC1D3P6
4	ENSG00000183888	C1orf64
4	ENSG00000173641	HSPB7
4	ENSG00000186510	CLCNKA
4	ENSG00000184908	CLCNKB
4	ENSG00000185519	FAM131C
4	ENSG00000142627	EPHA2
4	ENSG00000142632	ARHGEF19
4	ENSG00000234166	ARHGEF19-AS1
4	ENSG00000237276	ANO7P1
4	ENSG00000204377	C1orf134
4	ENSG00000132881	RSG1
4	ENSG00000233929	MT1XP1
4	ENSG00000037637	FBXO42
4	ENSG00000055070	SZRD1
4	ENSG00000187144	SPATA21
4	ENSG00000157191	NECAP2
4	ENSG00000080947	CROCCP3
4	ENSG00000132906	CASP9
4	ENSG00000116138	DNAJC16
4	ENSG00000116771	AGMAT
4	ENSG00000235084	CHCHD2P6
4	ENSG00000252417	RNU7-179P
4	ENSG00000197312	DDI2
4	ENSG00000215695	RSC1A1
4	ENSG00000116786	PLEKHM2
4	ENSG00000162461	SLC25A34
4	ENSG00000162460	TMEM82
4	ENSG00000162458	FBLIM1
4	ENSG00000065526	SPEN
4	ENSG00000116809	ZBTB17
4	ENSG00000224966	TBC1D3P6
4	ENSG00000183888	C1orf64
4	ENSG00000173641	HSPB7
4	ENSG00000186510	CLCNKA
4	ENSG00000184908	CLCNKB
4	ENSG00000185519	FAM131C
4	ENSG00000142627	EPHA2
4	ENSG00000142632	ARHGEF19
4	ENSG00000234166	ARHGEF19-AS1
4	ENSG00000237276	ANO7P1
4	ENSG00000204377	C1orf134
4	ENSG00000132881	RSG1
4	ENSG00000233929	MT1XP1
4	ENSG00000037637	FBXO42
4	ENSG00000055070	SZRD1
4	ENSG00000187144	SPATA21
4	ENSG00000157191	NECAP2
4	ENSG00000080947	CROCCP3
4	ENSG00000206652	RNU1-1
5	ENSG00000162415	ZSWIM5
5	ENSG00000234315	OSTCP5
5	ENSG00000186603	HPDL
5	ENSG00000132781	MUTYH
5	ENSG00000132773	TOE1
5	ENSG00000070759	TESK2
5	ENSG00000236624	CCDC163P
5	ENSG00000132763	MMACHC
5	ENSG00000117450	PRDX1
5	ENSG00000234379	HMGB1P48
5	ENSG00000117448	AKR1A1
5	ENSG00000132780	NASP
5	ENSG00000159588	CCDC17
5	ENSG00000159592	GPBP1L1
5	ENSG00000225447	RPS15AP10
5	ENSG00000159596	TMEM69
5	ENSG00000197429	IPP
5	ENSG00000086015	MAST2
5	ENSG00000232467	TMA16P2
5	ENSG00000117461	PIK3R3
6	ENSG00000162599	NFIA
6	ENSG00000162604	TM2D1
6	ENSG00000132849	INADL
6	ENSG00000200575	RNU6-414P
6	ENSG00000212360	RNU6-1177P
7	ENSG00000036549	ZZZ3
7	ENSG00000077254	USP33
7	ENSG00000180488	FAM73A
7	ENSG00000222849	RNA5SP21
7	ENSG00000235613	NSRP1P1
7	ENSG00000232015	HSPE1P25
7	ENSG00000235927	NEXN-AS1
7	ENSG00000162614	NEXN
7	ENSG00000162613	FUBP1
7	ENSG00000162616	DNAJB4
7	ENSG00000137960	GIPC2
7	ENSG00000251958	RNU6-1102P
7	ENSG00000202263	RNA5SP22
7	ENSG00000233333	RNFT1P2
7	ENSG00000122420	PTGFR
7	ENSG00000212308	RNA5SP23
7	ENSG00000137959	IFI44L
7	ENSG00000137965	IFI44
8	ENSG00000176444	CLK2
8	ENSG00000143630	HCN3
8	ENSG00000143627	PKLR
8	ENSG00000160752	FDPS
8	ENSG00000225855	RUSC1-AS1
8	ENSG00000160753	RUSC1
8	ENSG00000116539	ASH1L
8	ENSG00000207720	MIR555
8	ENSG00000207134	RNU6-106P
8	ENSG00000227773	ASH1L-IT1
8	ENSG00000207144	RNU6-1297P
8	ENSG00000237872	POU5F1P4
8	ENSG00000235919	ASH1L-AS1
8	ENSG00000225082	DAP3P1
8	ENSG00000125459	MSTO1
8	ENSG00000203761	MSTO2P
8	ENSG00000163374	YY1AP1
8	ENSG00000132676	DAP3
8	ENSG00000116580	GON4L
8	ENSG00000132718	SYT11
8	ENSG00000201614	RNU4-19P
8	ENSG00000143622	RIT1
8	ENSG00000132680	KIAA0907
8	ENSG00000207475	SNORA42
8	ENSG00000252808	SCARNA4
8	ENSG00000173080	RXFP4
8	ENSG00000116584	ARHGEF2
8	ENSG00000163479	SSR2
8	ENSG00000160803	UBQLN4
8	ENSG00000116586	LAMTOR2
8	ENSG00000132698	RAB25
8	ENSG00000254726	MEX3A
8	ENSG00000160789	LMNA
8	ENSG00000196189	SEMA4A
8	ENSG00000160785	SLC25A44
8	ENSG00000260238	PMF1-BGLAP
8	ENSG00000160783	PMF1
8	ENSG00000242252	BGLAP
8	ENSG00000160781	PAQR6
8	ENSG00000198952	SMG5
9	ENSG00000116199	FAM20B
9	ENSG00000186283	TOR3A
9	ENSG00000143322	ABL2
9	ENSG00000231905	SETP10
9	ENSG00000231564	EIF4A1P11
9	ENSG00000223794	COX5BP8
9	ENSG00000057252	SOAT1
9	ENSG00000263633	RN7SL374P
9	ENSG00000162779	AXDND1
9	ENSG00000224620	MEF2AP1
9	ENSG00000236539	HNRNPA1P54
9	ENSG00000116218	NPHS2
9	ENSG00000251875	RNU5F-2P
9	ENSG00000162782	TDRD5
9	ENSG00000143340	FAM163A
9	ENSG00000169905	TOR1AIP2
9	ENSG00000143337	TOR1AIP1
9	ENSG00000264916	RN7SL230P
10	ENSG00000230461	PROX1-AS1
10	ENSG00000117707	PROX1
10	ENSG00000143499	SMYD2
10	ENSG00000152104	PTPN14
10	ENSG00000215819	KRT18P12
10	ENSG00000117724	CENPF
10	ENSG00000250536	ABHD17AP3
10	ENSG00000230461	PROX1-AS1
10	ENSG00000117707	PROX1
10	ENSG00000143499	SMYD2
10	ENSG00000152104	PTPN14
10	ENSG00000215819	KRT18P12
10	ENSG00000117724	CENPF
10	ENSG00000250536	ABHD17AP3
11	ENSG00000143816	WNT9A
11	ENSG00000264483	MIR5008
11	ENSG00000233003	CICP26
11	ENSG00000154342	WNT3A
11	ENSG00000143761	ARF1
11	ENSG00000264944	MIR3620
11	ENSG00000143793	C1orf35
11	ENSG00000162910	MRPL55
11	ENSG00000224566	FAM96AP2
11	ENSG00000143774	GUK1
11	ENSG00000198835	GJC2
11	ENSG00000203684	IBA57-AS1
11	ENSG00000181873	IBA57
11	ENSG00000162913	C1orf145
11	ENSG00000154358	OBSCN
11	ENSG00000154370	TRIM11
11	ENSG00000162931	TRIM17
11	ENSG00000168148	HIST3H3
11	ENSG00000181218	HIST3H2A
11	ENSG00000196890	HIST3H2BB
11	ENSG00000266174	MIR4666A
11	ENSG00000181201	HIST3H2BA
11	ENSG00000168159	RNF187
11	ENSG00000215811	BTNL10
11	ENSG00000202056	RNA5SP19
11	ENSG00000183929	DUSP5P1
11	ENSG00000199352	RNA5S1
11	ENSG00000201588	RNA5S2
11	ENSG00000199337	RNA5S3
11	ENSG00000200381	RNA5S4
11	ENSG00000199396	RNA5S5
11	ENSG00000200624	RNA5S6
11	ENSG00000202521	RNA5S7
11	ENSG00000200343	RNA5S8
11	ENSG00000201321	RNA5S9
11	ENSG00000199910	RNA5S10
11	ENSG00000199334	RNA5S11
11	ENSG00000199270	RNA5S12
11	ENSG00000202526	RNA5S13
11	ENSG00000201355	RNA5S14
11	ENSG00000201925	RNA5S15
11	ENSG00000202257	RNA5S16
11	ENSG00000200370	RNA5S17
11	ENSG00000212237	RNA5SP18
11	ENSG00000234975	FTH1P2
11	ENSG00000116574	RHOU
12	ENSG00000077585	GPR137B
12	ENSG00000086619	ERO1LB
12	ENSG00000222650	RNU2-70P
12	ENSG00000186197	EDARADD
12	ENSG00000244457	ENO1P1
12	ENSG00000116977	LGALS8
12	ENSG00000223776	LGALS8-AS1
12	ENSG00000119285	HEATR1
12	ENSG00000077522	ACTN2
12	ENSG00000116984	MTR
12	ENSG00000237991	RPL35P1
12	ENSG00000244020	MT1HL1
12	ENSG00000198626	RYR2
12	ENSG00000252396	RN7SKP195
12	ENSG00000077585	GPR137B
12	ENSG00000086619	ERO1LB
12	ENSG00000222650	RNU2-70P
12	ENSG00000186197	EDARADD
12	ENSG00000244457	ENO1P1
12	ENSG00000116977	LGALS8
12	ENSG00000223776	LGALS8-AS1
12	ENSG00000119285	HEATR1
12	ENSG00000077522	ACTN2
12	ENSG00000116984	MTR
12	ENSG00000237991	RPL35P1
12	ENSG00000244020	MT1HL1
12	ENSG00000198626	RYR2
12	ENSG00000252396	RN7SKP195
13	ENSG00000150873	C2orf50
13	ENSG00000162976	PQLC3
13	ENSG00000134318	ROCK2
13	ENSG00000207267	RNU6-1081P
13	ENSG00000224177	LINC00570
13	ENSG00000169016	E2F6
13	ENSG00000201610	RNA5SP84
13	ENSG00000196208	GREB1
13	ENSG00000264010	MIR4429
13	ENSG00000251718	RNU2-13P
13	ENSG00000202248	RNA5SP85
13	ENSG00000239899	RN7SL674P
13	ENSG00000169006	NTSR2
13	ENSG00000134324	LPIN1
13	ENSG00000265056	MIR548S
13	ENSG00000265172	MIR4262
14	ENSG00000150938	CRIM1
14	ENSG00000171055	FEZ2
14	ENSG00000205221	VIT
14	ENSG00000115808	STRN
14	ENSG00000252756	RNU6-577P
14	ENSG00000252518	RNU6-846P
14	ENSG00000008869	HEATR5B
14	ENSG00000152133	GPATCH11
14	ENSG00000055332	EIF2AK2
14	ENSG00000138068	SULT6B1
14	ENSG00000218739	CEBPZ-AS1
14	ENSG00000115816	CEBPZ
14	ENSG00000003509	NDUFAF7
14	ENSG00000115825	PRKD3
14	ENSG00000207364	RNU6-939P
14	ENSG00000115828	QPCT
14	ENSG00000150938	CRIM1
14	ENSG00000171055	FEZ2
14	ENSG00000205221	VIT
14	ENSG00000115808	STRN
14	ENSG00000252756	RNU6-577P
14	ENSG00000252518	RNU6-846P
14	ENSG00000008869	HEATR5B
14	ENSG00000152133	GPATCH11
14	ENSG00000055332	EIF2AK2
14	ENSG00000138068	SULT6B1
14	ENSG00000218739	CEBPZ-AS1
14	ENSG00000115816	CEBPZ
14	ENSG00000003509	NDUFAF7
14	ENSG00000115825	PRKD3
14	ENSG00000207364	RNU6-939P
14	ENSG00000115828	QPCT
14	ENSG00000253078	RNU6-1116P
15	ENSG00000115602	IL1RL1
15	ENSG00000115604	IL18R1
15	ENSG00000115607	IL18RAP
15	ENSG00000264764	MIR4772
15	ENSG00000180251	SLC9A4
15	ENSG00000115616	SLC9A2
15	ENSG00000135953	MFSD9
15	ENSG00000170417	TMEM182
16	ENSG00000088179	PTPN4
16	ENSG00000115109	EPB41L5
16	ENSG00000233286	MTND3P10
16	ENSG00000234065	MTND4P26
16	ENSG00000223549	MTND5P28
16	ENSG00000226479	TMEM185B
16	ENSG00000144118	RALB
16	ENSG00000163083	INHBB
16	ENSG00000268194	LINC01101
16	ENSG00000074047	GLI2
17	ENSG00000079156	OSBPL6
17	ENSG00000180228	PRKRA
17	ENSG00000204311	DFNB59
17	ENSG00000079150	FKBP7
17	ENSG00000116095	PLEKHA3
17	ENSG00000237298	TTN-AS1
17	ENSG00000155657	TTN
17	ENSG00000163492	CCDC141
17	ENSG00000238542	RNU7-104P
17	ENSG00000231541	RPS6P2
17	ENSG00000187231	SESTD1
17	ENSG00000155636	RBM45
17	ENSG00000223096	RNU5E-9P
17	ENSG00000079156	OSBPL6
17	ENSG00000180228	PRKRA
17	ENSG00000204311	DFNB59
17	ENSG00000079150	FKBP7
17	ENSG00000116095	PLEKHA3
17	ENSG00000237298	TTN-AS1
17	ENSG00000155657	TTN
17	ENSG00000163492	CCDC141
17	ENSG00000238542	RNU7-104P
17	ENSG00000231541	RPS6P2
17	ENSG00000187231	SESTD1
18	ENSG00000226124	FTCDNL1
18	ENSG00000240302	RN7SL717P
18	ENSG00000178074	C2orf69
18	ENSG00000162971	TYW5
18	ENSG00000162972	C2orf47
18	ENSG00000196141	SPATS2L
18	ENSG00000155729	KCTD18
18	ENSG00000163535	SGOL2
18	ENSG00000138356	AOX1
18	ENSG00000244301	AOX3P
18	ENSG00000243478	AOX2P
18	ENSG00000201737	RNU1-133P
19	ENSG00000132170	PPARG
19	ENSG00000154743	TSEN2
19	ENSG00000251777	RNU6-404P
19	ENSG00000200114	RNA5SP123
19	ENSG00000251774	RNU6-377P
19	ENSG00000225526	C3orf83
19	ENSG00000075975	MKRN2
19	ENSG00000132155	RAF1
19	ENSG00000233252	CRIP1P1
19	ENSG00000088726	TMEM40
19	ENSG00000213943	KRT18P17
19	ENSG00000144712	CAND2
19	ENSG00000144713	RPL32
19	ENSG00000207496	SNORA7A
19	ENSG00000144711	IQSEC1
19	ENSG00000132170	PPARG
19	ENSG00000154743	TSEN2
19	ENSG00000251777	RNU6-404P
19	ENSG00000200114	RNA5SP123
19	ENSG00000251774	RNU6-377P
19	ENSG00000225526	C3orf83
19	ENSG00000075975	MKRN2
19	ENSG00000132155	RAF1
19	ENSG00000233252	CRIP1P1
19	ENSG00000088726	TMEM40
19	ENSG00000213943	KRT18P17
19	ENSG00000144712	CAND2
19	ENSG00000144713	RPL32
19	ENSG00000207496	SNORA7A
19	ENSG00000144711	IQSEC1
20	ENSG00000224514	LINC00620
20	ENSG00000154764	WNT7A
20	ENSG00000233121	VN1R20P
20	ENSG00000250439	FGD5P1
20	ENSG00000180438	TPRXL
20	ENSG00000224752	VN1R21P
20	ENSG00000163528	CHCHD4
20	ENSG00000170876	TMEM43
20	ENSG00000154767	XPC
20	ENSG00000170860	LSM3
20	ENSG00000199609	RNA5SP124
20	ENSG00000131389	SLC6A6
20	ENSG00000144596	GRIP2
20	ENSG00000207163	RNU6-905P
20	ENSG00000234123	RHBDF1P1
20	ENSG00000154781	CCDC174
20	ENSG00000131379	C3orf20
20	ENSG00000224514	LINC00620
20	ENSG00000154764	WNT7A
20	ENSG00000233121	VN1R20P
20	ENSG00000250439	FGD5P1
20	ENSG00000180438	TPRXL
20	ENSG00000224752	VN1R21P
20	ENSG00000163528	CHCHD4
20	ENSG00000170876	TMEM43
20	ENSG00000154767	XPC
20	ENSG00000170860	LSM3
20	ENSG00000199609	RNA5SP124
20	ENSG00000131389	SLC6A6
20	ENSG00000144596	GRIP2
20	ENSG00000207163	RNU6-905P
20	ENSG00000234123	RHBDF1P1
20	ENSG00000154781	CCDC174
20	ENSG00000131379	C3orf20
21	ENSG00000114541	FRMD4B
21	ENSG00000239263	RBM43P1
21	ENSG00000187098	MITF
21	ENSG00000241665	RN7SL418P
21	ENSG00000242728	UQCRHP4
22	ENSG00000163605	PPP4R2
22	ENSG00000238959	RNU7-19P
22	ENSG00000255423	EBLN2
22	ENSG00000252651	RNU6-557P
22	ENSG00000223247	RNU2-64P
22	ENSG00000182921	CCDC75P1
22	ENSG00000252937	RNU6-1270P
22	ENSG00000121440	PDZRN3
22	ENSG00000239119	RNU7-119P
22	ENSG00000239677	PDZRN3-AS1
23	ENSG00000163785	RYK
23	ENSG00000214289	RPL39P5
23	ENSG00000114019	AMOTL2
23	ENSG00000248377	HMGN1P9
23	ENSG00000214288	HMGB3P13
23	ENSG00000263554	MIR4788
23	ENSG00000129055	ANAPC13
23	ENSG00000182923	CEP63
23	ENSG00000154928	EPHB1
23	ENSG00000174611	KY
23	ENSG00000253087	RNU6-1174P
23	ENSG00000201413	RNA5SP141
24	ENSG00000168779	SHOX2
24	ENSG00000174891	RSRC1
24	ENSG00000178053	MLF1
24	ENSG00000243025	MTAPP1
24	ENSG00000168827	GFM1
24	ENSG00000079257	LXN
24	ENSG00000118849	RARRES1
24	ENSG00000118855	MFSD1
24	ENSG00000232374	GPR79
24	ENSG00000250588	IQCJ-SCHIP1
24	ENSG00000214216	IQCJ
25	ENSG00000048342	CC2D2A
25	ENSG00000118564	FBXL5
25	ENSG00000237765	FAM200B
25	ENSG00000109743	BST1
25	ENSG00000004468	CD38
25	ENSG00000137440	FGFBP1
25	ENSG00000137441	FGFBP2
25	ENSG00000007062	PROM1
25	ENSG00000251758	RNU6-350P
25	ENSG00000169762	TAPT1
25	ENSG00000263327	TAPT1-AS1
25	ENSG00000242358	RPS21P4
25	ENSG00000249506	ZEB2P1
25	ENSG00000169744	LDB2
26	ENSG00000250897	HMGB3P15
26	ENSG00000163104	SMARCAD1
26	ENSG00000163106	HPGDS
26	ENSG00000163110	PDLIM5
26	ENSG00000138696	BMPR1B
27	ENSG00000212160	RNU6-205P
27	ENSG00000250304	ZBED1P1
27	ENSG00000138792	ENPEP
27	ENSG00000251464	RPL7L1P13
27	ENSG00000251046	ZNF969P
27	ENSG00000164093	PITX2
27	ENSG00000215961	MIR297
27	ENSG00000251483	LYPLA1P2
28	ENSG00000145362	ANK2
28	ENSG00000239279	RN7SL184P
28	ENSG00000206820	RNU1-138P
28	ENSG00000145349	CAMK2D
28	ENSG00000180801	ARSJ
29	ENSG00000062194	GPBP1
29	ENSG00000250308	SALL4P1
29	ENSG00000169067	ACTBL2
29	ENSG00000248271	PGAM1P1
29	ENSG00000062194	GPBP1
29	ENSG00000250308	SALL4P1
29	ENSG00000169067	ACTBL2
29	ENSG00000248271	PGAM1P1
30	ENSG00000113522	RAD50
30	ENSG00000169194	IL13
30	ENSG00000113520	IL4
30	ENSG00000131437	KIF3A
30	ENSG00000205089	CCNI2
30	ENSG00000164402	2023-09-08
30	ENSG00000198944	SOWAHA
30	ENSG00000164403	SHROOM1
30	ENSG00000201274	RNA5SP192
30	ENSG00000164404	GDF9
30	ENSG00000164405	UQCRQ
30	ENSG00000164406	LEAP2
30	ENSG00000072364	AFF4
30	ENSG00000225364	ATP6V0E1P1
30	ENSG00000155329	ZCCHC10
30	ENSG00000170606	HSPA4
30	ENSG00000053108	FSTL4
30	ENSG00000221287	MIR1289-2
30	ENSG00000113522	RAD50
30	ENSG00000169194	IL13
30	ENSG00000113520	IL4
30	ENSG00000131437	KIF3A
30	ENSG00000205089	CCNI2
30	ENSG00000164402	2023-09-08
30	ENSG00000198944	SOWAHA
30	ENSG00000164403	SHROOM1
30	ENSG00000201274	RNA5SP192
30	ENSG00000164404	GDF9
30	ENSG00000164405	UQCRQ
30	ENSG00000164406	LEAP2
30	ENSG00000072364	AFF4
30	ENSG00000225364	ATP6V0E1P1
30	ENSG00000155329	ZCCHC10
30	ENSG00000170606	HSPA4
30	ENSG00000053108	FSTL4
30	ENSG00000221287	MIR1289-2
31	ENSG00000120725	SIL1
31	ENSG00000201532	RNA5SP194
31	ENSG00000252533	RNU6-572P
31	ENSG00000015479	MATR3
31	ENSG00000200959	SNORA74A
31	ENSG00000199545	RNA5SP195
31	ENSG00000253015	RN7SKP64
31	ENSG00000120727	PAIP2
31	ENSG00000170482	SLC23A1
31	ENSG00000170476	MZB1
31	ENSG00000228672	PROB1
31	ENSG00000170469	SPATA24
31	ENSG00000170464	DNAJC18
31	ENSG00000200378	RNU5B-4P
31	ENSG00000249751	ECSCR
31	ENSG00000184584	TMEM173
31	ENSG00000131508	UBE2D2
31	ENSG00000171604	CXXC5
31	ENSG00000200756	RNU6-236P
31	ENSG00000146005	PSD2
31	ENSG00000158458	NRG2
32	ENSG00000096070	BRPF3
32	ENSG00000180316	PNPLA1
32	ENSG00000189325	C6orf222
32	ENSG00000010030	ETV7
32	ENSG00000179165	PXT1
32	ENSG00000112078	KCTD20
32	ENSG00000240733	RN7SL502P
32	ENSG00000112079	STK38
32	ENSG00000239964	RN7SL748P
32	ENSG00000112081	SRSF3
32	ENSG00000263894	MIR3925
32	ENSG00000238554	RNU1-88P
32	ENSG00000213500	LAP3P2
32	ENSG00000124762	CDKN1A
32	ENSG00000255587	RAB44
32	ENSG00000124772	CPNE5
32	ENSG00000137168	PPIL1
32	ENSG00000198663	C6orf89
32	ENSG00000164530	PI16
32	ENSG00000137409	MTCH1
32	ENSG00000146192	FGD2
32	ENSG00000226976	COX6A1P2
32	ENSG00000216412	RPL12P2
32	ENSG00000137193	PIM1
33	ENSG00000112182	BACH2
33	ENSG00000266760	MIR4464
33	ENSG00000135341	MAP3K7
34	ENSG00000055208	TAB2
34	ENSG00000216265	FABP12P1
34	ENSG00000177688	SUMO4
34	ENSG00000178199	ZC3H12D
34	ENSG00000131013	PPIL4
34	ENSG00000252244	RNU7-3P
34	ENSG00000055211	GINM1
34	ENSG00000220848	RPS18P9
34	ENSG00000186625	KATNA1
34	ENSG00000131023	LATS1
34	ENSG00000120253	NUP43
34	ENSG00000120265	PCMT1
34	ENSG00000120256	LRP11
34	ENSG00000217733	CCT7P1
34	ENSG00000164520	RAET1E
34	ENSG00000223701	RAET1E-AS1
34	ENSG00000203722	RAET1G
34	ENSG00000131015	ULBP2
34	ENSG00000111981	ULBP1
34	ENSG00000231120	BTF3P10
34	ENSG00000218358	RAET1K
34	ENSG00000155918	RAET1L
34	ENSG00000216444	RAET1M
34	ENSG00000213091	PHBP1
34	ENSG00000131019	ULBP3
34	ENSG00000198729	PPP1R14C
35	ENSG00000106344	RBM28
35	ENSG00000238750	RNU7-27P
35	ENSG00000224940	PRRT4
35	ENSG00000106348	IMPDH1
35	ENSG00000238590	RNU7-54P
35	ENSG00000135245	HILPDA
35	ENSG00000165055	METTL2B
35	ENSG00000223189	RNU6-177P
35	ENSG00000271529	CICP14
35	ENSG00000205085	FAM71F2
35	ENSG00000239722	IMP3P2
35	ENSG00000201041	RNA5SP242
35	ENSG00000252866	RNA5SP243
35	ENSG00000135248	FAM71F1
35	ENSG00000128595	CALU
35	ENSG00000244218	RN7SL81P
35	ENSG00000128617	OPN1SW
35	ENSG00000128596	CCDC136
35	ENSG00000128591	FLNC
35	ENSG00000135253	KCP
35	ENSG00000128524	ATP6V1F
35	ENSG00000128604	IRF5
35	ENSG00000064419	TNPO3
35	ENSG00000242241	RN7SL306P
35	ENSG00000244556	ODCP
35	ENSG00000230359	TPI1P2
35	ENSG00000240416	CYCSP20
35	ENSG00000158457	TSPAN33
35	ENSG00000128602	SMO
35	ENSG00000158467	AHCYL2
35	ENSG00000106344	RBM28
35	ENSG00000238750	RNU7-27P
35	ENSG00000224940	PRRT4
35	ENSG00000106348	IMPDH1
35	ENSG00000238590	RNU7-54P
35	ENSG00000135245	HILPDA
35	ENSG00000165055	METTL2B
35	ENSG00000223189	RNU6-177P
35	ENSG00000271529	CICP14
35	ENSG00000205085	FAM71F2
35	ENSG00000239722	IMP3P2
35	ENSG00000201041	RNA5SP242
35	ENSG00000252866	RNA5SP243
35	ENSG00000135248	FAM71F1
35	ENSG00000128595	CALU
35	ENSG00000244218	RN7SL81P
35	ENSG00000128617	OPN1SW
35	ENSG00000128596	CCDC136
35	ENSG00000128591	FLNC
35	ENSG00000135253	KCP
35	ENSG00000128524	ATP6V1F
35	ENSG00000128604	IRF5
35	ENSG00000064419	TNPO3
35	ENSG00000242241	RN7SL306P
35	ENSG00000244556	ODCP
35	ENSG00000230359	TPI1P2
35	ENSG00000240416	CYCSP20
35	ENSG00000158457	TSPAN33
35	ENSG00000128602	SMO
35	ENSG00000158467	AHCYL2
36	ENSG00000184608	C8orf12
36	ENSG00000154319	FAM167A
36	ENSG00000136573	BLK
36	ENSG00000170983	LINC00208
36	ENSG00000136574	GATA4
36	ENSG00000255394	C8orf49
36	ENSG00000154328	NEIL2
36	ENSG00000227203	SUB1P1
36	ENSG00000079459	FDFT1
36	ENSG00000164733	CTSB
36	ENSG00000254948	OR7E158P
36	ENSG00000206014	OR7E161P
36	ENSG00000205884	DEFB136
36	ENSG00000205883	DEFB135
36	ENSG00000205882	DEFB134
36	ENSG00000254817	OR7E160P
36	ENSG00000252029	RNA5SP253
36	ENSG00000255544	DEFB108P3
36	ENSG00000215343	ZNF705D
36	ENSG00000255052	FAM66D
36	ENSG00000226430	USP17L7
36	ENSG00000223443	USP17L2
36	ENSG00000254866	DEFB109P3
36	ENSG00000205879	FAM90A2P
36	ENSG00000249889	ALG1L11P
36	ENSG00000186523	FAM86B1
36	ENSG00000255495	FAM85A
36	ENSG00000254527	ENPP7P12
36	ENSG00000232948	DEFB130
36	ENSG00000252535	RNA5SP254
36	ENSG00000254623	DEFB108P4
36	ENSG00000215339	ZNF705C
36	ENSG00000227888	FAM66A
36	ENSG00000242296	DEFB109P1
36	ENSG00000270074	LINC00965
36	ENSG00000251402	FAM90A25P
36	ENSG00000250794	ALG1L12P
36	ENSG00000145002	FAM86B2
37	ENSG00000136986	DERL1
37	ENSG00000156787	TBC1D31
37	ENSG00000199678	RNY4P5
37	ENSG00000253463	HMGB1P19
37	ENSG00000147689	FAM83A
37	ENSG00000204949	FAM83A-AS1
37	ENSG00000266324	MIR4663
37	ENSG00000189376	C8orf76
37	ENSG00000259305	ZHX1-C8ORF76
37	ENSG00000243498	UBA52P5
37	ENSG00000165156	ZHX1
37	ENSG00000222607	RNU6-628P
37	ENSG00000156802	ATAD2
37	ENSG00000252297	RNU6-875P
37	ENSG00000207704	MIR548AA1
37	ENSG00000254388	DUTP2
37	ENSG00000254294	IMPDH1P6
37	ENSG00000156795	WDYHV1
37	ENSG00000156804	FBXO32
37	ENSG00000251840	RN7SKP155
37	ENSG00000175946	KLHL38
37	ENSG00000104537	ANXA13
37	ENSG00000176853	FAM91A1
37	ENSG00000214814	FER1L6
37	ENSG00000181171	FER1L6-AS1
38	ENSG00000164983	TMEM65
38	ENSG00000183665	TRMT12
38	ENSG00000245149	RNF139-AS1
38	ENSG00000170881	RNF139
38	ENSG00000147687	TATDN1
38	ENSG00000147684	NDUFB9
38	ENSG00000170873	MTSS1
38	ENSG00000263735	MIR4662A
38	ENSG00000249816	LINC00964
38	ENSG00000180938	ZNF572
38	ENSG00000104549	SQLE
38	ENSG00000164961	KIAA0196
38	ENSG00000253167	KIAA0196-AS1
38	ENSG00000156831	NSMCE2
38	ENSG00000242170	RN7SL329P
39	ENSG00000167632	TRAPPC9
39	ENSG00000104472	CHRAC1
39	ENSG00000259758	CASC7
39	ENSG00000123908	AGO2
39	ENSG00000169398	PTK2
39	ENSG00000254324	MIR151A
39	ENSG00000252864	RNA5SP278
40	ENSG00000198722	UNC13B
40	ENSG00000179766	ATP8B5P
40	ENSG00000244213	ZFAND6P1
40	ENSG00000198853	RUSC2
40	ENSG00000235619	RPL36AP33
40	ENSG00000215187	FAM166B
40	ENSG00000107140	TESK1
40	ENSG00000263892	MIR4667
40	ENSG00000137101	CD72
40	ENSG00000137078	SIT1
40	ENSG00000269900	RMRP
40	ENSG00000159884	CCDC107
40	ENSG00000137135	ARHGEF39
40	ENSG00000243136	RN7SL22P
40	ENSG00000107159	CA9
40	ENSG00000198467	TPM2
40	ENSG00000137076	TLN1
40	ENSG00000107175	CREB3
40	ENSG00000070610	GBA2
40	ENSG00000107185	RGP1
40	ENSG00000215183	MSMP
40	ENSG00000159899	NPR2
40	ENSG00000137098	SPAG8
40	ENSG00000137133	HINT2
40	ENSG00000137103	TMEM8B
40	ENSG00000204930	FAM221B
40	ENSG00000236083	OR13E1P
40	ENSG00000168828	OR13J1
40	ENSG00000233659	NDUFA5P4
40	ENSG00000196196	HRCT1
40	ENSG00000235387	LINC00961
40	ENSG00000225639	PGAM1P2
40	ENSG00000122718	OR2S2
40	ENSG00000213866	YBX1P10
40	ENSG00000179443	OR13C6P
40	ENSG00000243641	OR13C7P
40	ENSG00000228307	OR2S1P
40	ENSG00000236110	OR2AM1P
40	ENSG00000122707	RECK
40	ENSG00000122694	GLIPR2
40	ENSG00000185972	CCIN
40	ENSG00000122705	CLTA
40	ENSG00000159921	GNE
40	ENSG00000222760	RNU4-53P
41	ENSG00000168828	OR13J1
41	ENSG00000233659	NDUFA5P4
41	ENSG00000196196	HRCT1
41	ENSG00000235387	LINC00961
41	ENSG00000225639	PGAM1P2
41	ENSG00000122718	OR2S2
41	ENSG00000213866	YBX1P10
41	ENSG00000179443	OR13C6P
41	ENSG00000243641	OR13C7P
41	ENSG00000228307	OR2S1P
41	ENSG00000236110	OR2AM1P
41	ENSG00000122707	RECK
41	ENSG00000122694	GLIPR2
41	ENSG00000185972	CCIN
41	ENSG00000122705	CLTA
41	ENSG00000159921	GNE
41	ENSG00000222760	RNU4-53P
41	ENSG00000215283	HMGB3P24
41	ENSG00000137075	RNF38
41	ENSG00000165304	MELK
41	ENSG00000266255	MIR4475
41	ENSG00000196092	PAX5
42	ENSG00000150054	MPP7
42	ENSG00000237746	ZNF101P1
42	ENSG00000222705	RN7SKP39
42	ENSG00000254635	WAC-AS1
42	ENSG00000095787	WAC
42	ENSG00000252401	RNU4ATAC6P
42	ENSG00000231911	TPRKBP1
42	ENSG00000207483	RNU6-1067P
42	ENSG00000095739	BAMBI
42	ENSG00000201001	RNU6-270P
42	ENSG00000235824	LINC00837
42	ENSG00000204365	C10orf126
42	ENSG00000199402	RNA5SP308
42	ENSG00000120563	LYZL1
43	ENSG00000183230	CTNNA3
43	ENSG00000213606	AKR1B10P1
43	ENSG00000108176	DNAJC12
43	ENSG00000212520	RNU6-1250P
43	ENSG00000239942	RN7SL394P
43	ENSG00000237141	DNAJC19P1
43	ENSG00000219932	RPL12P8
43	ENSG00000096717	SIRT1
43	ENSG00000148634	HERC4
43	ENSG00000266467	RN7SL220P
43	ENSG00000236375	POU5F1P5
43	ENSG00000138347	MYPN
43	ENSG00000222371	RN7SKP202
43	ENSG00000179774	ATOH7
43	ENSG00000234102	KRT19P4
43	ENSG00000108187	PBLD
43	ENSG00000096746	HNRNPH3
43	ENSG00000204130	RUFY2
43	ENSG00000138346	DNA2
43	ENSG00000199638	RNA5SP319
43	ENSG00000122912	SLC25A16
43	ENSG00000214881	TMEM14D
43	ENSG00000138336	TET1
43	ENSG00000213025	COX20P1
43	ENSG00000183230	CTNNA3
43	ENSG00000213606	AKR1B10P1
43	ENSG00000108176	DNAJC12
43	ENSG00000212520	RNU6-1250P
43	ENSG00000239942	RN7SL394P
43	ENSG00000237141	DNAJC19P1
43	ENSG00000219932	RPL12P8
43	ENSG00000096717	SIRT1
43	ENSG00000148634	HERC4
43	ENSG00000266467	RN7SL220P
43	ENSG00000236375	POU5F1P5
43	ENSG00000138347	MYPN
43	ENSG00000222371	RN7SKP202
43	ENSG00000179774	ATOH7
43	ENSG00000234102	KRT19P4
43	ENSG00000108187	PBLD
43	ENSG00000096746	HNRNPH3
43	ENSG00000204130	RUFY2
43	ENSG00000138346	DNA2
43	ENSG00000199638	RNA5SP319
43	ENSG00000122912	SLC25A16
43	ENSG00000214881	TMEM14D
43	ENSG00000138336	TET1
43	ENSG00000213025	COX20P1
44	ENSG00000122882	ECD
44	ENSG00000138286	FAM149B1
44	ENSG00000213551	DNAJC9
44	ENSG00000227382	EIF4A2P2
44	ENSG00000182180	MRPS16
44	ENSG00000236756	DNAJC9-AS1
44	ENSG00000156042	TTC18
44	ENSG00000200356	RNU6-833P
44	ENSG00000138279	ANXA7
44	ENSG00000166343	MSS51
44	ENSG00000107758	PPP3CB
44	ENSG00000166348	USP54
44	ENSG00000207327	RNU6-883P
44	ENSG00000177791	MYOZ1
44	ENSG00000166317	SYNPO2L
44	ENSG00000172650	AGAP5
44	ENSG00000252072	RNA5SP320
44	ENSG00000242338	BMS1P4
44	ENSG00000250959	GLUD1P3
44	ENSG00000235316	DUSP8P5
44	ENSG00000176986	SEC24C
44	ENSG00000196968	FUT11
44	ENSG00000253045	RMRPP1
44	ENSG00000172586	CHCHD1
44	ENSG00000214655	ZSWIM8
44	ENSG00000272589	ZSWIM8-AS1
44	ENSG00000166507	NDST2
44	ENSG00000148660	CAMK2G
44	ENSG00000122861	PLAU
44	ENSG00000222047	C10orf55
44	ENSG00000035403	VCL
44	ENSG00000185009	AP3M1
45	ENSG00000182771	GRID1
45	ENSG00000199104	MIR346
45	ENSG00000062650	WAPAL
45	ENSG00000212332	RNU6-780P
45	ENSG00000230507	RPL7AP8
45	ENSG00000122375	OPN4
45	ENSG00000122367	LDB3
45	ENSG00000107779	BMPR1A
45	ENSG00000200176	RNU1-19P
45	ENSG00000173269	MMRN2
45	ENSG00000173267	SNCG
45	ENSG00000272734	ADIRF-AS1
45	ENSG00000148671	ADIRF
45	ENSG00000240089	BMS1P3
45	ENSG00000151303	AGAP11
45	ENSG00000188100	FAM25A
45	ENSG00000200253	RNU6-529P
45	ENSG00000148672	GLUD1
45	ENSG00000122376	FAM35A
45	ENSG00000266323	RN7SL733P
45	ENSG00000223482	NUTM2A-AS1
45	ENSG00000184923	NUTM2A
46	ENSG00000166171	DPCD
46	ENSG00000166169	POLL
46	ENSG00000263436	MIR3158-2
46	ENSG00000107829	FBXW4
46	ENSG00000222051	RNU6-1165P
46	ENSG00000107831	FGF8
46	ENSG00000107833	NPM3
46	ENSG00000198408	MGEA5
46	ENSG00000226009	KCNIP2-AS1
46	ENSG00000120049	KCNIP2
46	ENSG00000120029	C10orf76
46	ENSG00000166189	HPS6
46	ENSG00000198728	LDB1
46	ENSG00000148840	PPRC1
46	ENSG00000166197	NOLC1
46	ENSG00000119915	ELOVL3
46	ENSG00000107859	PITX3
46	ENSG00000107862	GBF1
46	ENSG00000077150	NFKB2
46	ENSG00000059915	PSD
46	ENSG00000107872	FBXL15
46	ENSG00000107874	CUEDC2
46	ENSG00000202569	MIR146B
46	ENSG00000120055	C10orf95
46	ENSG00000138111	TMEM180
46	ENSG00000138107	ACTR1A
46	ENSG00000107882	SUFU
46	ENSG00000242311	RN7SL21P
47	ENSG00000183605	SFXN4
47	ENSG00000165672	PRDX3
47	ENSG00000198873	GRK5
47	ENSG00000228485	GRK5-IT1
47	ENSG00000242853	RN7SL749P
47	ENSG00000265719	MIR4681
47	ENSG00000148908	RGS10
47	ENSG00000151923	TIAL1
47	ENSG00000234569	RAD1P1
47	ENSG00000151929	BAG3
47	ENSG00000232823	TXNP1
47	ENSG00000198825	INPP5F
47	ENSG00000242818	RN7SL846P
47	ENSG00000270300	PHACTR2P1
47	ENSG00000197771	MCMBP
47	ENSG00000107651	SEC23IP
47	ENSG00000265370	MIR4682
47	ENSG00000180230	NACAP2
47	ENSG00000183605	SFXN4
47	ENSG00000165672	PRDX3
47	ENSG00000198873	GRK5
47	ENSG00000228485	GRK5-IT1
47	ENSG00000242853	RN7SL749P
47	ENSG00000265719	MIR4681
47	ENSG00000148908	RGS10
47	ENSG00000151923	TIAL1
47	ENSG00000234569	RAD1P1
47	ENSG00000151929	BAG3
47	ENSG00000232823	TXNP1
47	ENSG00000198825	INPP5F
47	ENSG00000242818	RN7SL846P
47	ENSG00000270300	PHACTR2P1
47	ENSG00000197771	MCMBP
47	ENSG00000107651	SEC23IP
47	ENSG00000265370	MIR4682
47	ENSG00000180230	NACAP2
48	ENSG00000201856	RNA5SP331
48	ENSG00000152268	SPON1
48	ENSG00000212365	RNA5SP332
48	ENSG00000133818	RRAS2
48	ENSG00000129083	COPB1
48	ENSG00000251991	RNU7-49P
48	ENSG00000129084	PSMA1
48	ENSG00000152270	PDE3B
48	ENSG00000186104	CYP2R1
48	ENSG00000228901	HMGN2P36
48	ENSG00000197601	FAR1
48	ENSG00000254791	FAR1-IT1
48	ENSG00000240454	RPL39P26
48	ENSG00000201856	RNA5SP331
48	ENSG00000152268	SPON1
48	ENSG00000212365	RNA5SP332
48	ENSG00000133818	RRAS2
48	ENSG00000129083	COPB1
48	ENSG00000251991	RNU7-49P
48	ENSG00000129084	PSMA1
49	ENSG00000175216	CKAP5
49	ENSG00000247675	LRP4-AS1
49	ENSG00000134569	LRP4
49	ENSG00000149179	C11orf49
49	ENSG00000149182	ARFGAP2
49	ENSG00000165912	PACSIN3
49	ENSG00000266540	RN7SL772P
49	ENSG00000134574	DDB2
49	ENSG00000134575	ACP2
49	ENSG00000025434	NR1H3
49	ENSG00000110514	MADD
49	ENSG00000134571	MYBPC3
49	ENSG00000066336	SPI1
49	ENSG00000264583	MIR4487
49	ENSG00000165915	SLC39A13
49	ENSG00000165916	PSMC3
49	ENSG00000165917	RAPSN
49	ENSG00000252327	RNU6-1302P
49	ENSG00000149187	CELF1
49	ENSG00000265559	RN7SL652P
49	ENSG00000213619	NDUFS3
49	ENSG00000110536	PTPMT1
49	ENSG00000123444	KBTBD4
49	ENSG00000200376	RNU5E-10P
49	ENSG00000196666	FAM180B
49	ENSG00000172247	C1QTNF4
49	ENSG00000109919	MTCH2
49	ENSG00000165923	AGBL2
49	ENSG00000109920	FNBP4
49	ENSG00000030066	NUP160
49	ENSG00000252941	RNA5SP340
50	ENSG00000110777	POU2AF1
50	ENSG00000137707	BTG4
50	ENSG00000207811	MIR34B
50	ENSG00000207562	MIR34C
50	ENSG00000183644	C11orf88
50	ENSG00000204381	LAYN
50	ENSG00000170145	SIK2
50	ENSG00000223324	RN7SKP273
50	ENSG00000137713	PPP2R1B
50	ENSG00000086848	ALG9
50	ENSG00000254450	ALG9-IT1
50	ENSG00000254949	GNG5P3
50	ENSG00000255561	FDXACB1
50	ENSG00000137720	C11orf1
50	ENSG00000176343	RPL37AP8
50	ENSG00000109846	CRYAB
50	ENSG00000254445	HSPB2-C11orf52
50	ENSG00000149300	C11orf52
50	ENSG00000150764	DIXDC1
50	ENSG00000238965	RNA5SP351
50	ENSG00000150768	DLAT
50	ENSG00000230911	PPIHP1
50	ENSG00000238444	RNU6-893P
50	ENSG00000150773	PIH1D2
50	ENSG00000150776	C11orf57
50	ENSG00000150779	TIMM8B
50	ENSG00000204370	SDHD
50	ENSG00000150782	IL18
50	ENSG00000150783	TEX12
50	ENSG00000197580	BCO2
50	ENSG00000255231	MRPS36P4
50	ENSG00000243930	RPS12P21
50	ENSG00000150787	PTS
50	ENSG00000243250	RPS6P16
50	ENSG00000188771	PLET1
50	ENSG00000213234	ST13P10
50	ENSG00000206772	RNU6-44P
51	ENSG00000222950	RN7SKP262
51	ENSG00000246695	RASSF8-AS1
51	ENSG00000123094	RASSF8
51	ENSG00000123095	BHLHE41
51	ENSG00000123096	SSPN
51	ENSG00000123104	ITPR2
51	ENSG00000212549	RNA5SP354
52	ENSG00000161638	ITGA5
52	ENSG00000257477	LINC01154
52	ENSG00000170627	GTSF1
52	ENSG00000123338	NCKAP1L
52	ENSG00000123360	PDE1B
52	ENSG00000135447	PPP1R1A
52	ENSG00000257780	GLYCAM1
52	ENSG00000135413	LACRT
52	ENSG00000161634	DCD
52	ENSG00000270858	VDAC1P5
52	ENSG00000172551	MUCL1
52	ENSG00000135426	TESPA1
52	ENSG00000123307	NEUROD4
52	ENSG00000196534	OR9K1P
52	ENSG00000170605	OR9K2
52	ENSG00000224622	OR9R1P
52	ENSG00000227423	OR10U1P
52	ENSG00000179919	OR10A7
52	ENSG00000197706	OR6C74
52	ENSG00000213451	OR6C69P
52	ENSG00000205331	OR6C72P
52	ENSG00000188324	OR6C6
52	ENSG00000230307	OR6C5P
52	ENSG00000205330	OR6C1
52	ENSG00000205329	OR6C3
52	ENSG00000257757	OR6C7P
52	ENSG00000187857	OR6C75
52	ENSG00000203408	OR6C71P
52	ENSG00000233606	OR6C66P
52	ENSG00000257414	OR6C73P
52	ENSG00000205328	OR6C65
53	ENSG00000170439	METTL7B
53	ENSG00000135424	ITGA7
53	ENSG00000135441	BLOC1S1
53	ENSG00000135437	RDH5
53	ENSG00000135404	CD63
53	ENSG00000135414	GDF11
53	ENSG00000205323	SARNP
53	ENSG00000123353	ORMDL2
53	ENSG00000135392	DNAJC14
53	ENSG00000182796	TMEM198B
53	ENSG00000123342	MMP19
53	ENSG00000257966	OLA1P3
53	ENSG00000207339	RNU1-69P
53	ENSG00000257569	GSTP1P1
53	ENSG00000170473	WIBG
53	ENSG00000065357	DGKA
53	ENSG00000185664	PMEL
53	ENSG00000123374	CDK2
53	ENSG00000111540	RAB5B
53	ENSG00000139531	SUOX
53	ENSG00000123411	IKZF4
53	ENSG00000197728	RPS26
53	ENSG00000065361	ERBB3
53	ENSG00000170515	PA2G4
53	ENSG00000229117	RPL41
53	ENSG00000135482	ZC3H10
53	ENSG00000139641	ESYT1
53	ENSG00000196465	MYL6B
53	ENSG00000092841	MYL6
53	ENSG00000139613	SMARCC2
53	ENSG00000266023	RN7SL770P
53	ENSG00000181852	RNF41
53	ENSG00000139579	NABP2
53	ENSG00000139540	SLC39A5
53	ENSG00000139645	ANKRD52
53	ENSG00000135469	COQ10A
53	ENSG00000062485	CS
53	ENSG00000257727	CNPY2
53	ENSG00000135473	PAN2
53	ENSG00000110944	IL23A
53	ENSG00000170581	STAT2
53	ENSG00000252206	RNU7-40P
53	ENSG00000175336	APOF
53	ENSG00000111602	TIMELESS
53	ENSG00000135517	MIP
53	ENSG00000176422	SPRYD4
53	ENSG00000135423	GLS2
53	ENSG00000076067	RBMS2
53	ENSG00000201579	RNU6-343P
53	ENSG00000076108	BAZ2A
53	ENSG00000110955	ATP5B
53	ENSG00000207031	SNORD59A
54	ENSG00000241590	RPL17P37
54	ENSG00000199809	RNA5SP374
54	ENSG00000139767	SRRM4
54	ENSG00000244112	RN7SL508P
54	ENSG00000152137	HSPB8
54	ENSG00000183273	CCDC60
54	ENSG00000224982	TMEM233
54	ENSG00000252886	RN7SKP197
54	ENSG00000111725	PRKAB1
55	ENSG00000188026	RILPL1
55	ENSG00000266655	MIR3908
55	ENSG00000086598	TMED2
55	ENSG00000111364	DDX55
55	ENSG00000111361	EIF2B1
55	ENSG00000111358	GTF2H3
55	ENSG00000168778	TCTN2
55	ENSG00000185344	ATP6V0A2
55	ENSG00000239215	RPL27P12
55	ENSG00000197653	DNAH10
55	ENSG00000119242	CCDC92
55	ENSG00000250091	DNAH10OS
55	ENSG00000179195	ZNF664
55	ENSG00000178882	FAM101A
55	ENSG00000196498	NCOR2
56	ENSG00000269676	MUC8
56	ENSG00000112787	FBRSL1
56	ENSG00000204583	LRCOL1
56	ENSG00000187848	P2RX2
56	ENSG00000177084	POLE
56	ENSG00000176894	PXMP2
56	ENSG00000247077	PGAM5
56	ENSG00000201469	RNA5SP379
56	ENSG00000176915	ANKLE2
56	ENSG00000090615	GOLGA3
56	ENSG00000072609	CHFR
56	ENSG00000232888	RPS11P5
56	ENSG00000252079	RNU6-327P
56	ENSG00000196458	ZNF605
56	ENSG00000256563	NANOGNBP2
56	ENSG00000198393	ZNF26
56	ENSG00000252269	RNU4ATAC12P
56	ENSG00000255807	PTP4A1P2
56	ENSG00000198040	ZNF84
56	ENSG00000196387	ZNF140
56	ENSG00000214029	ZNF891
56	ENSG00000240991	RPL23AP67
56	ENSG00000256223	ZNF10
56	ENSG00000090612	ZNF268
56	ENSG00000227059	ANHX
56	ENSG00000239190	RNU6-717P
57	ENSG00000231607	DLEU2
57	ENSG00000176124	DLEU1
57	ENSG00000214359	RPL18P10
57	ENSG00000232150	ST13P4
57	ENSG00000223676	RPL34P26
57	ENSG00000186047	DLEU7
57	ENSG00000237152	DLEU7-AS1
57	ENSG00000200711	RNA5SP28
57	ENSG00000233672	RNASEH2B-AS1
57	ENSG00000136104	RNASEH2B
57	ENSG00000123201	GUCY1B2
57	ENSG00000222920	RNA5SP29
58	ENSG00000185950	IRS2
58	ENSG00000201161	RN7SKP10
58	ENSG00000231428	LINC00396
58	ENSG00000265885	RN7SL783P
58	ENSG00000187498	COL4A1
58	ENSG00000134871	COL4A2
58	ENSG00000224821	COL4A2-AS2
58	ENSG00000232814	COL4A2-AS1
58	ENSG00000139832	RAB20
58	ENSG00000213995	CARKD
58	ENSG00000134905	CARS2
58	ENSG00000153487	ING1
58	ENSG00000225239	RPL21P107
59	ENSG00000087301	TXNDC16
59	ENSG00000180998	GPR137C
59	ENSG00000197930	ERO1L
59	ENSG00000100519	PSMC6
59	ENSG00000198252	STYX
59	ENSG00000100522	GNPNAT1
59	ENSG00000264700	RN7SL588P
59	ENSG00000073712	FERMT2
59	ENSG00000100523	DDHD1
59	ENSG00000087301	TXNDC16
59	ENSG00000180998	GPR137C
59	ENSG00000197930	ERO1L
59	ENSG00000100519	PSMC6
59	ENSG00000198252	STYX
59	ENSG00000100522	GNPNAT1
59	ENSG00000264700	RN7SL588P
59	ENSG00000073712	FERMT2
59	ENSG00000100523	DDHD1
60	ENSG00000179008	C14orf39
60	ENSG00000258692	SALL4P7
60	ENSG00000184302	SIX6
60	ENSG00000126778	SIX1
60	ENSG00000100625	SIX4
60	ENSG00000020426	MNAT1
60	ENSG00000258485	SRMP2
60	ENSG00000126814	TRMT5
60	ENSG00000206870	RNU6-398P
60	ENSG00000139974	SLC38A6
60	ENSG00000027075	PRKCH
60	ENSG00000182107	TMEM30B
61	ENSG00000258990	MPPE1P1
61	ENSG00000053254	FOXN3
61	ENSG00000259151	CAP2P1
61	ENSG00000258920	FOXN3-AS1
61	ENSG00000259073	FOXN3-AS2
61	ENSG00000201027	RN7SKP107
61	ENSG00000200312	RN7SKP255
61	ENSG00000259050	CHORDC2P
61	ENSG00000140025	EFCAB11
61	ENSG00000230997	RAB42P1
61	ENSG00000165533	TTC8
61	ENSG00000258990	MPPE1P1
61	ENSG00000053254	FOXN3
61	ENSG00000259151	CAP2P1
61	ENSG00000258920	FOXN3-AS1
61	ENSG00000259073	FOXN3-AS2
61	ENSG00000201027	RN7SKP107
61	ENSG00000200312	RN7SKP255
61	ENSG00000259050	CHORDC2P
61	ENSG00000140025	EFCAB11
62	ENSG00000175746	C15orf54
62	ENSG00000137801	THBS1
62	ENSG00000150667	FSIP1
62	ENSG00000166073	GPR176
62	ENSG00000128829	EIF2AK4
62	ENSG00000259389	H3F3AP1
63	ENSG00000225151	GOLGA2P7
63	ENSG00000184206	GOLGA6L4
63	ENSG00000259633	UBE2Q2P8
63	ENSG00000244056	RN7SL417P
63	ENSG00000235370	DNM1P51
63	ENSG00000272887	CSPG4P5
63	ENSG00000259538	UBE2Q2P11
63	ENSG00000197627	UBE2Q2P12
63	ENSG00000230373	GOLGA6L5P
63	ENSG00000189136	UBE2Q2P1
63	ENSG00000259728	LINC00933
63	ENSG00000176371	ZSCAN2
63	ENSG00000176700	SCAND2P
63	ENSG00000254779	EGLN1P1
63	ENSG00000177082	WDR73
63	ENSG00000197696	NMB
63	ENSG00000140612	SEC11A
63	ENSG00000166716	ZNF592
63	ENSG00000136383	ALPK3
63	ENSG00000156222	SLC28A1
63	ENSG00000207037	RNU6-339P
63	ENSG00000212388	RNU6-796P
63	ENSG00000073417	PDE8A
63	ENSG00000259449	NIFKP8
63	ENSG00000259295	CSPG4P12
63	ENSG00000242188	RN7SL428P
63	ENSG00000188388	GOLGA6L3
63	ENSG00000218052	ADAMTS7P4
63	ENSG00000156218	ADAMTSL3
63	ENSG00000259404	EFTUD1P1
63	ENSG00000259511	UBE2Q2L
63	ENSG00000259726	CSPG4P11
63	ENSG00000225151	GOLGA2P7
63	ENSG00000240466	RN7SL331P
63	ENSG00000184206	GOLGA6L4
63	ENSG00000259633	UBE2Q2P8
63	ENSG00000244056	RN7SL417P
63	ENSG00000235370	DNM1P51
63	ENSG00000272887	CSPG4P5
63	ENSG00000259538	UBE2Q2P11
63	ENSG00000197627	UBE2Q2P12
63	ENSG00000230373	GOLGA6L5P
63	ENSG00000189136	UBE2Q2P1
63	ENSG00000259728	LINC00933
63	ENSG00000176371	ZSCAN2
63	ENSG00000176700	SCAND2P
63	ENSG00000254779	EGLN1P1
63	ENSG00000177082	WDR73
63	ENSG00000197696	NMB
63	ENSG00000140612	SEC11A
63	ENSG00000166716	ZNF592
63	ENSG00000136383	ALPK3
63	ENSG00000156222	SLC28A1
63	ENSG00000207037	RNU6-339P
63	ENSG00000212388	RNU6-796P
63	ENSG00000073417	PDE8A
64	ENSG00000090565	RAB11FIP3
64	ENSG00000103326	CAPN15
64	ENSG00000266124	MIR5587
64	ENSG00000266235	MIR3176
64	ENSG00000161992	C16orf11
64	ENSG00000007541	PIGQ
64	ENSG00000257108	NHLRC4
64	ENSG00000197562	RAB40C
64	ENSG00000127578	WFIKKN1
64	ENSG00000130731	C16orf13
64	ENSG00000172366	FAM195A
64	ENSG00000161996	WDR90
64	ENSG00000140983	RHOT2
64	ENSG00000103269	RHBDL1
64	ENSG00000103266	STUB1
64	ENSG00000161999	JMJD8
64	ENSG00000127580	WDR24
64	ENSG00000127585	FBXL16
64	ENSG00000103260	METRN
64	ENSG00000103254	FAM173A
64	ENSG00000162004	CCDC78
64	ENSG00000103253	HAGHL
64	ENSG00000103245	NARFL
64	ENSG00000102854	MSLN
64	ENSG00000162006	MSLNL
64	ENSG00000207579	MIR662
64	ENSG00000007376	RPUSD1
64	ENSG00000127586	CHTF18
64	ENSG00000127588	GNG13
64	ENSG00000167945	PRR25
64	ENSG00000103227	LMF1
64	ENSG00000005513	SOX8
64	ENSG00000261713	SSTR5-AS1
64	ENSG00000162009	SSTR5
64	ENSG00000184471	C1QTNF8
64	ENSG00000196557	CACNA1H
64	ENSG00000116176	TPSG1
64	ENSG00000197253	TPSB2
64	ENSG00000172236	TPSAB1
64	ENSG00000095917	TPSD1
64	ENSG00000196364	PRSS29P
64	ENSG00000260284	TPSP2
64	ENSG00000103275	UBE2I
64	ENSG00000219274	RPS20P2
64	ENSG00000007516	BAIAP3
64	ENSG00000007520	TSR3
64	ENSG00000090581	GNPTG
64	ENSG00000059145	UNKL
64	ENSG00000174109	C16orf91
64	ENSG00000197599	CCDC154
64	ENSG00000090565	RAB11FIP3
64	ENSG00000103326	CAPN15
64	ENSG00000266124	MIR5587
64	ENSG00000266235	MIR3176
64	ENSG00000161992	C16orf11
64	ENSG00000007541	PIGQ
64	ENSG00000257108	NHLRC4
64	ENSG00000197562	RAB40C
64	ENSG00000127578	WFIKKN1
64	ENSG00000130731	C16orf13
64	ENSG00000172366	FAM195A
64	ENSG00000161996	WDR90
64	ENSG00000140983	RHOT2
64	ENSG00000103269	RHBDL1
64	ENSG00000103266	STUB1
64	ENSG00000161999	JMJD8
64	ENSG00000127580	WDR24
64	ENSG00000127585	FBXL16
64	ENSG00000103260	METRN
64	ENSG00000103254	FAM173A
64	ENSG00000162004	CCDC78
64	ENSG00000103253	HAGHL
64	ENSG00000103245	NARFL
64	ENSG00000102854	MSLN
64	ENSG00000162006	MSLNL
64	ENSG00000207579	MIR662
64	ENSG00000007376	RPUSD1
64	ENSG00000127586	CHTF18
64	ENSG00000127588	GNG13
64	ENSG00000167945	PRR25
64	ENSG00000103227	LMF1
64	ENSG00000005513	SOX8
64	ENSG00000261713	SSTR5-AS1
64	ENSG00000162009	SSTR5
64	ENSG00000184471	C1QTNF8
64	ENSG00000196557	CACNA1H
64	ENSG00000116176	TPSG1
64	ENSG00000197253	TPSB2
64	ENSG00000172236	TPSAB1
64	ENSG00000095917	TPSD1
64	ENSG00000196364	PRSS29P
64	ENSG00000260284	TPSP2
64	ENSG00000103275	UBE2I
64	ENSG00000219274	RPS20P2
64	ENSG00000007516	BAIAP3
64	ENSG00000007520	TSR3
64	ENSG00000090581	GNPTG
64	ENSG00000059145	UNKL
64	ENSG00000174109	C16orf91
64	ENSG00000197599	CCDC154
64	ENSG00000103249	CLCN7
64	ENSG00000219027	RPS3AP2
64	ENSG00000251692	PTX4
64	ENSG00000100726	TELO2
64	ENSG00000187535	IFT140
64	ENSG00000131634	TMEM204
64	ENSG00000007545	CRAMP1L
64	ENSG00000206053	HN1L
64	ENSG00000138834	MAPK8IP3
64	ENSG00000265820	MIR3177
64	ENSG00000103024	NME3
64	ENSG00000074071	MRPS34
64	ENSG00000197774	EME2
64	ENSG00000162032	SPSB3
64	ENSG00000095906	NUBP2
64	ENSG00000099769	IGFALS
65	ENSG00000067955	CBFB
65	ENSG00000125149	C16orf70
65	ENSG00000237172	B3GNT9
65	ENSG00000102871	TRADD
65	ENSG00000135722	FBXL8
65	ENSG00000102878	HSF4
65	ENSG00000140939	NOL3
65	ENSG00000196123	KIAA0895L
65	ENSG00000179044	EXOC3L1
65	ENSG00000205250	E2F4
65	ENSG00000102890	ELMO3
65	ENSG00000207948	MIR328
65	ENSG00000125122	LRRC29
65	ENSG00000168701	TMEM208
65	ENSG00000135723	FHOD1
65	ENSG00000135740	SLC9A5
65	ENSG00000196155	PLEKHG4
65	ENSG00000168676	KCTD19
65	ENSG00000201201	RN7SKP118
65	ENSG00000159708	LRRC36
65	ENSG00000159713	TPPP3
65	ENSG00000239194	RNU1-123P
65	ENSG00000159714	ZDHHC1
65	ENSG00000176387	HSD11B2
65	ENSG00000159720	ATP6V0D1
65	ENSG00000159723	AGRP
65	ENSG00000039523	FAM65A
65	ENSG00000102974	CTCF
65	ENSG00000159753	RLTPR
65	ENSG00000102977	ACD
65	ENSG00000102981	PARD6A
65	ENSG00000124074	ENKD1
65	ENSG00000159761	C16orf86
65	ENSG00000141098	GFOD2
65	ENSG00000141084	RANBP10
65	ENSG00000102904	TSNAXIP1
65	ENSG00000102901	CENPT
65	ENSG00000168286	THAP11
65	ENSG00000102898	NUTF2
65	ENSG00000038358	EDC4
65	ENSG00000188038	NRN1L
65	ENSG00000159792	PSKH1
65	ENSG00000141086	CTRL
65	ENSG00000205220	PSMB10
65	ENSG00000213398	LCAT
65	ENSG00000124067	SLC12A4
65	ENSG00000141096	DPEP3
65	ENSG00000167261	DPEP2
65	ENSG00000167264	DUS2
65	ENSG00000262962	KARSP3
65	ENSG00000202336	RNU6-359P
65	ENSG00000182810	DDX28
66	ENSG00000142163	OR1E3
66	ENSG00000183024	OR1G1
66	ENSG00000262085	OR1P1
66	ENSG00000172150	OR1A2
66	ENSG00000172146	OR1A1
66	ENSG00000255095	OR1D4
66	ENSG00000262106	OR1D3P
66	ENSG00000221882	OR3A2
66	ENSG00000180090	OR3A1
66	ENSG00000180068	OR3A4P
66	ENSG00000272546	OR3A5P
66	ENSG00000267129	OR1AC1P
66	ENSG00000180042	OR1R1P
66	ENSG00000180016	OR1E1
66	ENSG00000159961	OR3A3
66	ENSG00000127780	OR1E2
66	ENSG00000141255	SPATA22
66	ENSG00000108381	ASPA
66	ENSG00000167723	TRPV3
66	ENSG00000196689	TRPV1
66	ENSG00000197417	SHPK
66	ENSG00000040531	CTNS
66	ENSG00000213977	TAX1BP3
66	ENSG00000257950	P2RX5-TAX1BP3
66	ENSG00000127774	EMC6
66	ENSG00000083454	P2RX5
66	ENSG00000083457	ITGAE
66	ENSG00000177602	GSG2
66	ENSG00000074356	C17orf85
66	ENSG00000004660	CAMKK1
66	ENSG00000108405	P2RX1
66	ENSG00000074370	ATP2A3
66	ENSG00000074755	ZZEF1
66	ENSG00000252456	RNA5SP434
67	ENSG00000225190	PLEKHM1
67	ENSG00000264225	RN7SL730P
67	ENSG00000214425	LRRC37A4P
67	ENSG00000265821	RN7SL739P
67	ENSG00000264070	DND1P1
67	ENSG00000204652	RPS26P8
67	ENSG00000204650	CRHR1-IT1
67	ENSG00000120088	CRHR1
67	ENSG00000264589	MAPT-AS1
67	ENSG00000185294	SPPL2C
67	ENSG00000186868	MAPT
67	ENSG00000256762	STH
67	ENSG00000120071	KANSL1
67	ENSG00000252698	RNU7-101P
67	ENSG00000214401	KANSL1-AS1
67	ENSG00000228696	ARL17B
67	ENSG00000176681	LRRC37A
67	ENSG00000265411	RN7SL656P
67	ENSG00000260075	NSFP1
68	ENSG00000141198	TOM1L1
68	ENSG00000166260	COX11
68	ENSG00000166263	STXBP4
68	ENSG00000108924	HLF
68	ENSG00000108960	MMD
68	ENSG00000200107	RNU6-1249P
68	ENSG00000166292	TMEM100
68	ENSG00000141179	PCTP
68	ENSG00000141198	TOM1L1
68	ENSG00000166260	COX11
68	ENSG00000166263	STXBP4
68	ENSG00000108924	HLF
68	ENSG00000108960	MMD
68	ENSG00000200107	RNU6-1249P
68	ENSG00000166292	TMEM100
68	ENSG00000141179	PCTP
69	ENSG00000154240	CEP112
69	ENSG00000266707	PSMD7P1
69	ENSG00000091583	APOH
69	ENSG00000252653	RNA5SP444
69	ENSG00000154229	PRKCA
69	ENSG00000244044	RN7SL735P
69	ENSG00000252685	RNU6-928P
69	ENSG00000251698	RNA5SP445
69	ENSG00000207943	MIR634
70	ENSG00000167862	ICT1
70	ENSG00000252545	RNU6-362P
70	ENSG00000180901	KCTD2
70	ENSG00000167863	ATP5H
70	ENSG00000239607	RN7SL573P
70	ENSG00000170190	SLC16A5
70	ENSG00000125449	ARMC7
70	ENSG00000125458	NT5C
70	ENSG00000189159	HN1
70	ENSG00000188612	SUMO2
70	ENSG00000125450	NUP85
70	ENSG00000125447	GGA3
70	ENSG00000125445	MRPS7
70	ENSG00000125457	MIF4GD
70	ENSG00000125454	SLC25A19
70	ENSG00000177885	GRB2
70	ENSG00000264511	MIR3678
70	ENSG00000223217	RNU6-938P
70	ENSG00000177728	KIAA0195
70	ENSG00000177303	CASKIN2
70	ENSG00000182173	TSEN54
70	ENSG00000073350	LLGL2
70	ENSG00000266714	MYO15B
70	ENSG00000108469	RECQL5
70	ENSG00000204323	SMIM5
70	ENSG00000259120	SMIM6
70	ENSG00000161526	SAP30BP
70	ENSG00000132470	ITGB4
70	ENSG00000108479	GALK1
70	ENSG00000132475	H3F3B
70	ENSG00000263565	MIR4738
70	ENSG00000132478	UNK
70	ENSG00000092929	UNC13D
70	ENSG00000132471	WBP2
70	ENSG00000132481	TRIM47
70	ENSG00000141569	TRIM65
70	ENSG00000204316	MRPL38
70	ENSG00000188878	FBF1
70	ENSG00000161533	ACOX1
70	ENSG00000257949	TEN1
70	ENSG00000261408	TEN1-CDK3
70	ENSG00000250506	CDK3
70	ENSG00000167880	EVPL
71	ENSG00000134759	ELP2
71	ENSG00000075643	MOCOS
71	ENSG00000134775	FHOD3
71	ENSG00000134779	TPGS2
71	ENSG00000150477	KIAA1328
72	ENSG00000081923	ATP8B1
72	ENSG00000231544	RSL24D1P11
72	ENSG00000235028	HMGN1P30
72	ENSG00000049759	NEDD4L
72	ENSG00000207778	MIR122
72	ENSG00000198796	ALPK2
72	ENSG00000239659	RPL9P31
72	ENSG00000172175	MALT1
72	ENSG00000266946	MRPL37P1
73	ENSG00000256463	SALL3
73	ENSG00000166377	ATP9B
73	ENSG00000131196	NFATC1
73	ENSG00000060069	CTDP1
73	ENSG00000178342	KCNG2
73	ENSG00000122490	PQLC1
74	ENSG00000167680	SEMA6B
74	ENSG00000185361	TNFAIP8L1
74	ENSG00000074842	C19orf10
74	ENSG00000142002	DPP9
74	ENSG00000176840	MIR7-3HG
74	ENSG00000207630	MIR7-3
74	ENSG00000141965	FEM1A
74	ENSG00000127666	TICAM1
74	ENSG00000105355	PLIN3
74	ENSG00000205784	ARRDC5
74	ENSG00000034063	UHRF1
74	ENSG00000263409	MIR4747
74	ENSG00000127663	KDM4B
74	ENSG00000105426	PTPRS
74	ENSG00000239524	RPL32P34
74	ENSG00000266694	RN7SL626P
74	ENSG00000105428	ZNRF4
75	ENSG00000167491	GATAD2A
75	ENSG00000207821	MIR640
75	ENSG00000178093	TSSK6
75	ENSG00000186010	NDUFA13
75	ENSG00000250067	YJEFN3
75	ENSG00000160161	CILP2
75	ENSG00000105717	PBX4
75	ENSG00000267178	PHF5CP
75	ENSG00000064547	LPAR2
75	ENSG00000089639	GMIP
75	ENSG00000105726	ATP13A1
75	ENSG00000181896	ZNF101
75	ENSG00000105708	ZNF14
75	ENSG00000266904	LINC00663
75	ENSG00000081665	ZNF506
75	ENSG00000256771	ZNF253
75	ENSG00000184635	ZNF93
75	ENSG00000197124	ZNF682
75	ENSG00000213988	ZNF90
75	ENSG00000256229	ZNF486
75	ENSG00000231205	ZNF826P
76	ENSG00000104884	ERCC2
76	ENSG00000104881	PPP1R13L
76	ENSG00000117877	CD3EAP
76	ENSG00000012061	ERCC1
76	ENSG00000125740	FOSB
76	ENSG00000125744	RTN2
76	ENSG00000213889	PPM1N
76	ENSG00000125753	VASP
76	ENSG00000125741	OPA3
76	ENSG00000177464	GPR4
76	ENSG00000125746	EML2
76	ENSG00000199066	MIR330
76	ENSG00000267757	C19orf83
76	ENSG00000241226	RN7SL836P
76	ENSG00000010310	GIPR
76	ENSG00000207773	MIR642A
76	ENSG00000125743	SNRPD2
76	ENSG00000011478	QPCTL
76	ENSG00000177051	FBXO46
76	ENSG00000177045	SIX5
76	ENSG00000104936	DMPK
76	ENSG00000185800	DMWD
76	ENSG00000104941	RSPH6A
76	ENSG00000125755	SYMPK
76	ENSG00000170608	FOXA3
76	ENSG00000170604	IRF2BP1
76	ENSG00000176182	MYPOP
76	ENSG00000188425	NANOS2
76	ENSG00000104967	NOVA2
76	ENSG00000104983	CCDC61
76	ENSG00000211580	MIR769
76	ENSG00000008438	PGLYRP1
76	ENSG00000204869	IGFL4
76	ENSG00000188624	IGFL3
76	ENSG00000259339	TGIF1P1
76	ENSG00000204866	IGFL2
76	ENSG00000268879	IGFL1P1
76	ENSG00000269637	RPL12P41
76	ENSG00000188293	IGFL1
76	ENSG00000268238	IGFL1P2
76	ENSG00000124440	HIF3A
76	ENSG00000199796	RNU6-924P
76	ENSG00000011485	PPP5C
76	ENSG00000104879	CKM
76	ENSG00000242675	RPS16P9
76	ENSG00000104892	KLC3
76	ENSG00000104884	ERCC2
76	ENSG00000104881	PPP1R13L
76	ENSG00000117877	CD3EAP
76	ENSG00000012061	ERCC1
76	ENSG00000125740	FOSB
76	ENSG00000125744	RTN2
76	ENSG00000213889	PPM1N
76	ENSG00000125753	VASP
76	ENSG00000125741	OPA3
76	ENSG00000177464	GPR4
76	ENSG00000125746	EML2
76	ENSG00000199066	MIR330
76	ENSG00000267757	C19orf83
76	ENSG00000241226	RN7SL836P
76	ENSG00000010310	GIPR
76	ENSG00000207773	MIR642A
76	ENSG00000125743	SNRPD2
76	ENSG00000011478	QPCTL
76	ENSG00000177051	FBXO46
76	ENSG00000177045	SIX5
76	ENSG00000104936	DMPK
76	ENSG00000185800	DMWD
76	ENSG00000104941	RSPH6A
76	ENSG00000125755	SYMPK
76	ENSG00000170608	FOXA3
76	ENSG00000170604	IRF2BP1
76	ENSG00000176182	MYPOP
76	ENSG00000188425	NANOS2
76	ENSG00000104967	NOVA2
76	ENSG00000104983	CCDC61
76	ENSG00000211580	MIR769
76	ENSG00000008438	PGLYRP1
76	ENSG00000204869	IGFL4
76	ENSG00000188624	IGFL3
76	ENSG00000259339	TGIF1P1
76	ENSG00000204866	IGFL2
76	ENSG00000268879	IGFL1P1
76	ENSG00000269637	RPL12P41
76	ENSG00000188293	IGFL1
76	ENSG00000268238	IGFL1P2
76	ENSG00000124440	HIF3A
76	ENSG00000199796	RNU6-924P
76	ENSG00000011485	PPP5C
77	ENSG00000101460	MAP1LC3A
77	ENSG00000101464	PIGU
77	ENSG00000198646	NCOA6
77	ENSG00000078804	TP53INP2
77	ENSG00000225336	HMGB3P1
77	ENSG00000131067	GGT7
77	ENSG00000131069	ACSS2
77	ENSG00000100983	GSS
77	ENSG00000078814	MYH7B
77	ENSG00000207635	MIR499A
77	ENSG00000100991	TRPC4AP
77	ENSG00000202150	RNU6-407P
77	ENSG00000088298	EDEM2
77	ENSG00000101000	PROCR
77	ENSG00000200301	RNA5SP483
77	ENSG00000126005	MMP24-AS1
77	ENSG00000229230	MT1P3
77	ENSG00000125966	MMP24
77	ENSG00000242372	EIF6
77	ENSG00000235214	FAM83C-AS1
77	ENSG00000125998	FAM83C
77	ENSG00000101019	UQCC1
77	ENSG00000204183	GDF5OS
77	ENSG00000125965	GDF5
77	ENSG00000221763	MIR1289-1
77	ENSG00000126001	CEP250
77	ENSG00000125975	C20orf173
77	ENSG00000125991	ERGIC3
77	ENSG00000224497	RPL36P4
78	ENSG00000251894	RNU6-872P
78	ENSG00000156239	N6AMT1
78	ENSG00000215005	HSPD1P7
78	ENSG00000215317	THUMPD1P1
78	ENSG00000198862	LTN1
78	ENSG00000176054	RPL23P2
78	ENSG00000156253	RWDD2B
78	ENSG00000156256	USP16
78	ENSG00000156261	CCT8
78	ENSG00000156265	MAP3K7CL
78	ENSG00000232687	RPL12P9
78	ENSG00000215533	LINC00189
78	ENSG00000156273	BACH1
78	ENSG00000236056	GAPDHP14
78	ENSG00000248476	BACH1-IT1
78	ENSG00000232118	BACH1-AS1
78	ENSG00000228817	BACH1-IT2
78	ENSG00000234293	BACH1-IT3
78	ENSG00000171189	GRIK1
78	ENSG00000183653	GRIK1-AS2
78	ENSG00000251894	RNU6-872P
78	ENSG00000156239	N6AMT1
78	ENSG00000215005	HSPD1P7
78	ENSG00000215317	THUMPD1P1
78	ENSG00000198862	LTN1
78	ENSG00000176054	RPL23P2
78	ENSG00000156253	RWDD2B
78	ENSG00000156256	USP16
78	ENSG00000156261	CCT8
78	ENSG00000156265	MAP3K7CL
78	ENSG00000232687	RPL12P9
78	ENSG00000215533	LINC00189
78	ENSG00000156273	BACH1
78	ENSG00000236056	GAPDHP14
78	ENSG00000248476	BACH1-IT1
78	ENSG00000232118	BACH1-AS1
78	ENSG00000228817	BACH1-IT2
78	ENSG00000234293	BACH1-IT3
78	ENSG00000171189	GRIK1
78	ENSG00000183653	GRIK1-AS2
79	ENSG00000198054	DSCR8
79	ENSG00000157551	KCNJ15
79	ENSG00000233316	DSCR10
79	ENSG00000231123	SPATA20P1
79	ENSG00000157554	ERG
79	ENSG00000231480	SNRPGP13
79	ENSG00000223806	LINC00114
79	ENSG00000157557	ETS2
79	ENSG00000227721	RPSAP64
79	ENSG00000228861	RPL23AP12
80	ENSG00000215478	CES5AP1
80	ENSG00000133519	ZDHHC8P1
80	ENSG00000128322	IGLL1
80	ENSG00000189269	C22orf43
80	ENSG00000228315	GUSBP11
80	ENSG00000244723	ASLP1
80	ENSG00000159496	RGL4
80	ENSG00000187792	ZNF70
80	ENSG00000128218	VPREB3
80	ENSG00000169314	C22orf15
80	ENSG00000250479	CHCHD10
80	ENSG00000099953	MMP11
80	ENSG00000099956	SMARCB1
80	ENSG00000099958	DERL3
80	ENSG00000133460	SLC2A11
80	ENSG00000244425	RN7SL268P
80	ENSG00000240972	MIF
80	ENSG00000133433	GSTT2B
80	ENSG00000099974	DDTL
80	ENSG00000099977	DDT
80	ENSG00000099984	GSTT2
80	ENSG00000241850	GSTTP1
80	ENSG00000232014	MTND1P13
80	ENSG00000229513	EIF4EBP1P2
80	ENSG00000184674	GSTT1
80	ENSG00000239334	GSTTP2
80	ENSG00000099991	CABIN1
80	ENSG00000099994	SUSD2
80	ENSG00000099998	GGT5
80	ENSG00000128262	POM121L9P
80	ENSG00000225098	BCRP1
80	ENSG00000100014	SPECC1L

## Sheet: S8
Supplementary Table 8: Effector gene prioritisation
Gene	Locus	ABC	TWAS	PoPS	Colocalisation	V2G	Coding variant	Nearest	Mendelian disease causing gene	Total score
C1orf86	1					TRUE				1
FAAP20	1							TRUE		1
MORN1	1									0
PEX10	1									0
PRKCZ	1			TRUE						1
RER1	1									0
SKI	1		TRUE							1
ACTRT2	2									0
LRRC47	2									0
MEGF6	2									0
PRDM16	2			TRUE		TRUE		TRUE		3
WRAP73	2									0
GPR153	3									0
ICMT	3									0
KLHL21	3			TRUE						1
NOL9	3									0
RNF207	3					TRUE	TRUE	TRUE		3
THAP3	3									0
CLCNKA	4	TRUE				TRUE	TRUE			3
CLCNKB	4		TRUE							1
FBLIM1	4									0
HSPB7	4			TRUE	TRUE		TRUE	TRUE		4
HSPB7	4			TRUE	TRUE		TRUE	TRUE		4
ZBTB17	4						TRUE			1
AKR1A1	5							TRUE		1
CCDC17	5									0
MAST2	5			TRUE			TRUE			2
MUTYH	5					TRUE				1
INADL	6			TRUE						1
NFIA	6					TRUE		TRUE		2
TM2D1	6									0
NEXN	7			TRUE		TRUE	TRUE		TRUE	4
DNAJB4	7		TRUE							1
FAM73A	7									0
GIPC2	7				TRUE			TRUE		2
LMNA	8			TRUE					TRUE	2
ARHGEF2	8					TRUE				1
GON4L	8		TRUE		TRUE		TRUE	TRUE		4
LAMTOR2	8									0
SMG5	8									0
SYT11	8									0
UBQLN4	8									0
AXDND1	9					TRUE		TRUE		2
NPHS2	9									0
SOAT1	9			TRUE						1
TOR1AIP2	9									0
TOR3A	9									0
CENPF	10									0
PROX1	10			TRUE				TRUE		2
PTPN14	10									0
SMYD2	10					TRUE				1
ARF1	11			TRUE						1
HIST3H2A	11									0
HIST3H3	11									0
OBSCN	11				TRUE	TRUE	TRUE	TRUE		4
RNF187	11									0
WNT9A	11									0
ACTN2	12			TRUE	TRUE	TRUE		TRUE	TRUE	5
EDARADD	12									0
HEATR1	12		TRUE							1
LGALS8	12									0
MTR	12									0
RYR2	12									0
E2F6	13			TRUE						1
GREB1	13									0
LINC00570	13		TRUE					TRUE		2
LPIN1	13									0
ROCK2	13				TRUE	TRUE				2
CRIM1	14			TRUE						1
GPATCH11	14									0
PRKD3	14									0
STRN	14				TRUE	TRUE		TRUE		3
VIT	14									0
IL18RAP	15									0
IL1RL1	15									0
MFSD9	15					TRUE				1
TMEM182	15			TRUE	TRUE			TRUE		3
GLI2	16			TRUE						1
INHBB	16					TRUE		TRUE		2
PTPN4	16									0
RALB	16									0
TMEM185B	16									0
TTN	17			TRUE			TRUE	TRUE	TRUE	4
CCDC141	17						TRUE			1
FKBP7	17					TRUE				1
OSBPL6	17									0
C2orf47	18									0
SGOL2	18									0
SPATS2L	18	TRUE	TRUE	TRUE		TRUE		TRUE		5
TYW5	18									0
RAF1	19								TRUE	1
CAND2	19		TRUE			TRUE	TRUE	TRUE		4
CAND2	19		TRUE			TRUE	TRUE	TRUE		4
MKRN2	19									0
PPARG	19			TRUE						1
SLC6A6	20				TRUE	TRUE				2
CCDC174	20									0
LSM3	20							TRUE		1
WNT7A	20									0
XPC	20		TRUE	TRUE						2
FRMD4B	21									0
MITF	21			TRUE		TRUE		TRUE		3
EBLN2	22									0
LOC101927296	22							TRUE		1
PDZRN3	22			TRUE	TRUE	TRUE				3
PPP4R2	22									0
KY	23							TRUE		1
ANAPC13	23	TRUE								1
CEP63	23					TRUE				1
EPHB1	23			TRUE						1
GFM1	24		TRUE			TRUE	TRUE			3
LXN	24					TRUE	TRUE			2
MLF1	24			TRUE			TRUE	TRUE		3
RARRES1	24									0
SHOX2	24									0
CD38	25									0
FGFBP2	25									0
PROM1	25			TRUE		TRUE		TRUE		3
TAPT1	25				TRUE					1
BMPR1B	26									0
HPGDS	26									0
PDLIM5	26			TRUE	TRUE	TRUE		TRUE		4
SMARCAD1	26									0
ENPEP	27									0
MIR297	27							TRUE		1
PITX2	27			TRUE		TRUE				2
ANK2	28									0
ARSJ	28									0
CAMK2D	28			TRUE		TRUE	TRUE	TRUE		4
ACTBL2	29					TRUE				1
GPBP1	29			TRUE						1
LOC101928505	29							TRUE		1
LOC101928505	29							TRUE		1
AFF4	30									0
HSPA4	30		TRUE			TRUE		TRUE		3
LEAP2	30			TRUE						1
RAD50	30									0
UQCRQ	30									0
ZCCHC10	30									0
DNAJC18	31						TRUE	TRUE		2
MATR3	31									0
MZB1	31		TRUE							1
PROB1	31						TRUE			1
SLC23A1	31			TRUE		TRUE				2
SPATA24	31						TRUE			1
BRPF3	32									0
CDKN1A	32	TRUE		TRUE		TRUE		TRUE		4
CPNE5	32									0
RAB44	32		TRUE							1
BACH2	33									0
MAP3K7	33			TRUE		TRUE		TRUE		3
KATNA1	34						TRUE			1
LATS1	34	TRUE		TRUE			TRUE			3
NUP43	34		TRUE			TRUE				2
PCMT1	34						TRUE	TRUE		2
SUMO4	34									0
FLNC	35	TRUE		TRUE			TRUE		TRUE	4
CALU	35									0
CCDC136	35		TRUE		TRUE	TRUE		TRUE		4
CCDC136	35		TRUE		TRUE	TRUE		TRUE		4
IMPDH1	35									0
PRRT4	35									0
BLK	36					TRUE				1
CTSB	36			TRUE						1
DEFB136	36							TRUE		1
FAM167A	36									0
FDFT1	36				TRUE					1
ATAD2	37									0
DERL1	37									0
FAM91A1	37									0
FBXO32	37			TRUE		TRUE		TRUE		3
FER1L6	37									0
KLHL38	37									0
WDYHV1	37									0
MIR4662B	38							TRUE		1
MTSS1	38		TRUE	TRUE	TRUE	TRUE				4
NSMCE2	38									0
SQLE	38									0
TRMT12	38									0
ZNF572	38									0
AGO2	39			TRUE				TRUE		2
CHRAC1	39					TRUE				1
PTK2	39									0
TRAPPC9	39									0
CREB3	40									0
GBA2	40					TRUE				1
NPR2	40				TRUE			TRUE		2
RGP1	40									0
TLN1	40			TRUE						1
TPM2	40		TRUE							1
GNE	41									0
MELK	41									0
PAX5	41									0
RECK	41			TRUE						1
RNF38	41					TRUE		TRUE		2
BAMBI	42			TRUE		TRUE				2
LINC01517	42							TRUE		1
LYZL1	42									0
MPP7	42									0
WAC	42									0
DNA2	43								TRUE	1
MYPN	43		TRUE	TRUE	TRUE	TRUE	TRUE	TRUE	TRUE	7
CTNNA3	43									0
HERC4	43									0
PBLD	43									0
FUT11	44		TRUE			TRUE				2
NDST2	44									0
SYNPO2L	44	TRUE			TRUE			TRUE		3
VCL	44			TRUE					TRUE	2
LDB3	45			TRUE						1
ADIRF	45									0
BMPR1A	45					TRUE		TRUE		2
FAM25A	45									0
DPCD	46									0
GBF1	46			TRUE						1
HPS6	46							TRUE		1
KCNIP2	46					TRUE				1
MGEA5	46									0
PSD	46									0
BAG3	47			TRUE		TRUE	TRUE	TRUE	TRUE	5
GRK5	47									0
INPP5F	47		TRUE		TRUE					2
MCMBP	47									0
COPB1	48			TRUE	TRUE	TRUE				3
FAR1	48									0
PDE3B	48									0
PSMA1	48									0
RRAS2	48	TRUE						TRUE	TRUE	3
SPON1	48							TRUE		1
MYBPC3	49						TRUE	TRUE	TRUE	3
MADD	49					TRUE	TRUE			2
NR1H3	49			TRUE						1
PACSIN3	49									0
SPI1	49		TRUE							1
CRYAB	50			TRUE					TRUE	2
BCO2	50									0
DIXDC1	50							TRUE		1
DLAT	50					TRUE	TRUE			2
PPP2R1B	50				TRUE					1
BHLHE41	51			TRUE						1
ITPR2	51									0
RASSF8	51									0
SSPN	51	TRUE	TRUE			TRUE		TRUE		4
ITGA5	52			TRUE						1
MUCL1	52							TRUE		1
NEUROD4	52									0
PDE1B	52									0
PPP1R1A	52									0
TESPA1	52					TRUE				1
ATP5B	53									0
COQ10A	53									0
MYL6	53			TRUE		TRUE		TRUE		3
RAB5B	53									0
RPS26	53									0
SPRYD4	53									0
HSPB8	54		TRUE	TRUE	TRUE	TRUE		TRUE	TRUE	6
CCDC60	54									0
SRRM4	54									0
TMEM233	54									0
CCDC92	55					TRUE	TRUE			2
DNAH10	55									0
GTF2H3	55			TRUE						1
NCOR2	55									0
ZNF664	55							TRUE		1
ANKLE2	56									0
CHFR	56			TRUE				TRUE		2
GOLGA3	56					TRUE	TRUE			2
P2RX2	56									0
DLEU1	57			TRUE				TRUE		2
DLEU7	57					TRUE				1
RNASEH2B	57									0
CARS2	58									0
COL4A1	58					TRUE		TRUE		2
COL4A2	58			TRUE						1
ING1	58									0
RAB20	58									0
ERO1L	59									0
FERMT2	59					TRUE		TRUE		2
GNPNAT1	59									0
GPR137C	59									0
PSMC6	59									0
STYX	59			TRUE						1
C14orf39	60									0
MNAT1	60			TRUE						1
SIX4	60									0
SLC38A6	60					TRUE		TRUE		2
TRMT5	60					TRUE				1
EFCAB11	61			TRUE						1
FOXN3	61		TRUE		TRUE	TRUE		TRUE		4
TTC8	61									0
EIF2AK4	62									0
FSIP1	62									0
GPR176	62									0
THBS1	62			TRUE		TRUE		TRUE		3
ALPK3	63		TRUE	TRUE		TRUE	TRUE	TRUE	TRUE	6
NMB	63						TRUE			1
PDE8A	63									0
SEC11A	63									0
WDR73	63				TRUE			TRUE		2
ZSCAN2	63									0
BAIAP3	64	TRUE								1
LMF1	64				TRUE	TRUE		TRUE		3
LMF1-AS1	64							TRUE		1
METRN	64									0
RAB40C	64									0
SOX8	64		TRUE							1
UBE2I	64			TRUE				TRUE		2
AGRP	65									0
ATP6V0D1	65									0
C16orf86	65					TRUE				1
DUS2	65									0
E2F4	65			TRUE						1
GFOD2	65									0
LOC100505942	65							TRUE		1
CTNS	66									0
ITGAE	66			TRUE						1
P2RX1	66									0
SHPK	66					TRUE				1
TRPV1	66				TRUE			TRUE		2
CRHR1	67									0
KANSL1	67									0
LRRC37A	67									0
MAPT	67		TRUE			TRUE		TRUE		3
PLEKHM1	67			TRUE						1
COX11	68									0
HLF	68		TRUE		TRUE	TRUE		TRUE		4
MMD	68									0
STXBP4	68									0
TMEM100	68			TRUE						1
APOH	69							TRUE		1
CEP112	69									0
PRKCA	69		TRUE	TRUE		TRUE				3
LLGL2	70		TRUE							1
MRPS7	70					TRUE				1
SMIM5	70			TRUE						1
TSEN54	70							TRUE		1
WBP2	70									0
FHOD3	71			TRUE				TRUE	TRUE	3
ELP2	71									0
KIAA1328	71									0
TPGS2	71					TRUE				1
ALPK2	72									0
ATP8B1	72									0
MALT1	72									0
NEDD4L	72			TRUE		TRUE		TRUE		3
ATP9B	73									0
CTDP1	73									0
NFATC1	73					TRUE		TRUE		2
PQLC1	73			TRUE						1
ARRDC5	74									0
KDM4B	74					TRUE		TRUE		2
PLIN3	74									0
PTPRS	74									0
TNFAIP8L1	74			TRUE						1
ATP13A1	75			TRUE						1
CILP2	75									0
GMIP	75									0
LPAR2	75									0
ZNF253	75					TRUE		TRUE		2
ACSS2	76						TRUE			1
DMPK	76		TRUE			TRUE				2
DMWD	76									0
ERCC2	76			TRUE						1
SYMPK	76				TRUE			TRUE		2
VASP	76									0
ACSS2	77					TRUE				1
BACH1	77						TRUE			1
EDEM2	77									0
GSS	77									0
NCOA6	77			TRUE						1
TP53INP2	77									0
TRPC4AP	77		TRUE					TRUE		2
BACH1	78		TRUE			TRUE				2
CCT8	78									0
GRIK1	78			TRUE						1
LINC00189	78							TRUE		1
MAP3K7CL	78							TRUE		1
USP16	78									0
DERL3	79						TRUE			1
DSCR8	79									0
ERG	79			TRUE		TRUE		TRUE		3
ETS2	79									0
KCNJ15	79									0
CHCHD10	80			TRUE					TRUE	2
DERL3	80	TRUE								1
SMARCB1	80							TRUE		1
VPREB3	80		TRUE			TRUE				2
ABC - activity by contact, TWAS - transcriptome wide association study, PoPS - polygenic prediction score, V2G - Variant2Gene

## Sheet: S9
Supplementary Table 9: Pathway enrichment analysis of effector genes
Pathway source	Term name	Term ID	Adjusted P	Term size	Query size	Intersection size	Effective domain size	Intersections
GO:CC	I band	GO:0031674	6.12e-11	147	61	11	22112	NEXN,OBSCN,ACTN2,TTN,PDLIM5,FBXO32,MYPN,SYNPO2L,BAG3,FERMT2,FHOD3
GO:CC	sarcomere	GO:0030017	1.7e-10	217	61	12	22112	NEXN,OBSCN,ACTN2,TTN,PDLIM5,FBXO32,MYPN,SYNPO2L,BAG3,MYBPC3,FERMT2,FHOD3
GO:CC	myofibril	GO:0030016	5.08e-10	238	61	12	22112	NEXN,OBSCN,ACTN2,TTN,PDLIM5,FBXO32,MYPN,SYNPO2L,BAG3,MYBPC3,FERMT2,FHOD3
GO:CC	Z disc	GO:0030018	7.76e-10	133	61	10	22112	NEXN,OBSCN,ACTN2,TTN,PDLIM5,FBXO32,MYPN,SYNPO2L,BAG3,FHOD3
GO:CC	contractile fiber	GO:0043292	7.87e-10	247	61	12	22112	NEXN,OBSCN,ACTN2,TTN,PDLIM5,FBXO32,MYPN,SYNPO2L,BAG3,MYBPC3,FERMT2,FHOD3
GO:BP	muscle cell development	GO:0055001	8.97e-09	186	60	11	21128	PROX1,OBSCN,ACTN2,TMEM182,TTN,PDLIM5,MYPN,SYNPO2L,BMPR1A,ALPK3,FHOD3
GO:BP	sarcomere organization	GO:0045214	7.63e-08	44	60	7	21128	PROX1,OBSCN,ACTN2,TTN,MYPN,SYNPO2L,FHOD3
GO:BP	muscle structure development	GO:0061061	7.21e-07	663	60	15	21128	PROX1,OBSCN,ACTN2,TMEM182,TTN,PDLIM5,MYPN,SYNPO2L,BMPR1A,MYBPC3,MYL6,ALPK3,HLF,FHOD3,NFATC1
GO:BP	striated muscle cell differentiation	GO:0051146	7.31e-07	280	60	11	21128	PROX1,OBSCN,ACTN2,TMEM182,TTN,PDLIM5,MYPN,SYNPO2L,BMPR1A,ALPK3,FHOD3
GO:BP	actin filament-based process	GO:0030029	1.2748e-06	813	60	16	21128	RNF207,PROX1,OBSCN,ACTN2,TTN,PDLIM5,CAMK2D,LATS1,MTSS1,MYPN,SYNPO2L,MYBPC3,MYL6,FERMT2,FHOD3,NEDD4L
GO:BP	muscle cell differentiation	GO:0042692	1.413e-06	383	60	12	21128	PROX1,OBSCN,ACTN2,TMEM182,TTN,PDLIM5,MYPN,SYNPO2L,BMPR1A,ALPK3,FHOD3,NFATC1
GO:MF	structural constituent of muscle	GO:0008307	1.6091e-06	43	59	6	20171	NEXN,OBSCN,ACTN2,TTN,MYBPC3,MYL6
GO:BP	heart development	GO:0007507	1.6669e-06	590	60	14	21128	RNF207,HSPB7,PROX1,ACTN2,TTN,PDLIM5,PITX2,CDKN1A,SYNPO2L,BMPR1A,MYBPC3,ALPK3,FHOD3,NFATC1
GO:BP	myofibril assembly	GO:0030239	1.8311e-06	68	60	7	21128	PROX1,OBSCN,ACTN2,TTN,MYPN,SYNPO2L,FHOD3
GO:BP	striated muscle cell development	GO:0055002	2.0334e-06	69	60	7	21128	PROX1,OBSCN,ACTN2,TTN,MYPN,SYNPO2L,FHOD3
GO:BP	cardiac muscle cell development	GO:0055013	3.6917e-06	75	60	7	21128	PROX1,ACTN2,TTN,PDLIM5,BMPR1A,ALPK3,FHOD3
GO:BP	cardiac cell development	GO:0055006	6.3827e-06	81	60	7	21128	PROX1,ACTN2,TTN,PDLIM5,BMPR1A,ALPK3,FHOD3
GO:BP	cardiocyte differentiation	GO:0035051	1.4322e-05	143	60	8	21128	PROX1,ACTN2,TTN,PDLIM5,PITX2,BMPR1A,ALPK3,FHOD3
GO:MF	titin binding		2.7544e-05	13	59	4	20171	OBSCN,ACTN2,CAMK2D,MYBPC3
GO:MF	actin binding	GO:0003779	3.5805e-05	447	59	11	20171	NEXN,ACTN2,TTN,PDLIM5,MTSS1,MYPN,SYNPO2L,MYBPC3,FERMT2,MAPT,FHOD3
GO:BP	cardiac muscle cell differentiation	GO:0055007	5.4802e-05	110	60	7	21128	PROX1,ACTN2,TTN,PDLIM5,BMPR1A,ALPK3,FHOD3
GO:BP	muscle system process	GO:0003012	5.648e-05	425	60	11	21128	RNF207,TTN,PDLIM5,CAMK2D,FBXO32,MYBPC3,SSPN,MYL6,TRPV1,PRKCA,NEDD4L
GO:BP	cellular component assembly involved in morphogenesis	GO:0010927	0.00010022	120	60	7	21128	PROX1,OBSCN,ACTN2,TTN,MYPN,SYNPO2L,FHOD3
GO:BP	actomyosin structure organization	GO:0031032	0.00018855	199	60	8	21128	PROX1,OBSCN,ACTN2,TTN,MYPN,SYNPO2L,FERMT2,FHOD3
GO:CC	actin cytoskeleton	GO:0015629	0.00030017	508	61	10	22112	HSPB7,NEXN,ACTN2,TTN,PDLIM5,MTSS1,SYNPO2L,BAG3,MYL6,FERMT2
GO:BP	muscle tissue development	GO:0060537	0.00042904	408	60	10	21128	PROX1,ACTN2,TTN,PDLIM5,BMPR1A,MYBPC3,MYL6,ALPK3,HLF,FHOD3
GO:BP	cardiac muscle tissue development	GO:0048738	0.00046742	224	60	8	21128	PROX1,ACTN2,TTN,PDLIM5,BMPR1A,MYBPC3,ALPK3,FHOD3
GO:MF	protein kinase activity	GO:0004672	0.00054162	587	59	11	20171	MAST2,OBSCN,TTN,CAMK2D,CDKN1A,MAP3K7,LATS1,NPR2,BMPR1A,ALPK3,PRKCA
KEGG	Oxytocin signaling pathway	KEGG:04921	0.00056276	154	27	6	8091	CAMK2D,CDKN1A,NPR2,MYL6,PRKCA,NFATC1
KEGG	TGF-beta signaling pathway	KEGG:04350	0.00076943	94	27	5	8091	INHBB,PITX2,BAMBI,BMPR1A,THBS1
GO:BP	striated muscle tissue development	GO:0014706	0.0007904	240	60	8	21128	PROX1,ACTN2,TTN,PDLIM5,BMPR1A,MYBPC3,ALPK3,FHOD3
GO:BP	cellular response to transforming growth factor beta stimulus	GO:0071560	0.00132682	257	60	8	21128	PRDM16,MAP3K7,LATS1,BAMBI,BMPR1A,FERMT2,THBS1,NFATC1
GO:BP	response to transforming growth factor beta	GO:0071559	0.00157894	263	60	8	21128	PRDM16,MAP3K7,LATS1,BAMBI,BMPR1A,FERMT2,THBS1,NFATC1
GO:MF	actinin binding	GO:0042805	0.00241443	37	59	4	20171	TTN,PROM1,PDLIM5,MYPN
GO:MF	protein serine/threonine kinase activity	GO:0004674	0.00272374	436	59	9	20171	MAST2,OBSCN,TTN,CAMK2D,MAP3K7,LATS1,BMPR1A,ALPK3,PRKCA
GO:MF	cell adhesion molecule binding	GO:0050839	0.00280594	561	59	10	20171	NEXN,OBSCN,ACTN2,PROM1,PDLIM5,MYPN,BAG3,FERMT2,THBS1,PRKCA
GO:MF	phosphotransferase activity, alcohol group as acceptor	GO:0016773	0.00280868	696	59	11	20171	MAST2,OBSCN,TTN,CAMK2D,CDKN1A,MAP3K7,LATS1,NPR2,BMPR1A,ALPK3,PRKCA
GO:BP	transforming growth factor beta receptor signaling pathway	GO:0007179	0.00368174	204	60	7	21128	PRDM16,MAP3K7,LATS1,BAMBI,BMPR1A,FERMT2,THBS1
GO:BP	regulation of actin filament-based process	GO:0032970	0.0040672	404	60	9	21128	PROX1,ACTN2,CAMK2D,LATS1,MTSS1,SYNPO2L,MYBPC3,FERMT2,FHOD3
GO:MF	protein serine kinase activity	GO:0106310	0.00580089	361	59	8	20171	MAST2,OBSCN,TTN,CAMK2D,MAP3K7,LATS1,ALPK3,PRKCA
GO:MF	muscle alpha-actinin binding	GO:0051371	0.00627886	15	59	3	20171	TTN,PDLIM5,MYPN
GO:BP	cell junction organization	GO:0034330	0.00885213	708	60	11	21128	NFIA,ACTN2,STRN,PDZRN3,PDLIM5,MTSS1,COL4A1,FERMT2,THBS1,MAPT,PRKCA
GO:MF	kinase activity	GO:0016301	0.00982286	795	59	11	20171	MAST2,OBSCN,TTN,CAMK2D,CDKN1A,MAP3K7,LATS1,NPR2,BMPR1A,ALPK3,PRKCA
GO:BP	muscle contraction	GO:0006936	0.0106574	340	60	8	21128	RNF207,TTN,CAMK2D,MYBPC3,SSPN,MYL6,TRPV1,NEDD4L
GO:BP	heart contraction	GO:0060047	0.0110765	241	60	7	21128	RNF207,HSPB7,TTN,CAMK2D,MYBPC3,TRPV1,NEDD4L
GO:BP	actin cytoskeleton organization	GO:0030036	0.0113905	727	60	11	21128	PROX1,OBSCN,ACTN2,TTN,PDLIM5,LATS1,MTSS1,MYPN,SYNPO2L,FERMT2,FHOD3
KEGG	Wnt signaling pathway	KEGG:04310	0.0131423	170	27	5	8091	CAMK2D,MAP3K7,BAMBI,PRKCA,NFATC1
GO:CC	inclusion body	GO:0016234	0.0147109	76	61	4	22112	PRDM16,HSPB7,BAG3,MAPT
GO:BP	heart process	GO:0003015	0.0148339	252	60	7	21128	RNF207,HSPB7,TTN,CAMK2D,MYBPC3,TRPV1,NEDD4L
GO:BP	heart morphogenesis	GO:0003007	0.016025	255	60	7	21128	RNF207,PROX1,TTN,PITX2,SYNPO2L,BMPR1A,MYBPC3
REAC	Ca2+ pathway	REAC:R-HSA-4086398	0.0187222	59	38	4	10777	MAP3K7,AGO2,PRKCA,NFATC1
GO:BP	actin-mediated cell contraction	GO:0070252	0.0189248	99	60	5	21128	RNF207,CAMK2D,MYBPC3,MYL6,NEDD4L
REAC	Muscle contraction	REAC:R-HSA-397014	0.0199193	195	38	6	10777	ACTN2,TTN,CAMK2D,NPR2,MYBPC3,MYL6
GO:BP	positive regulation of supramolecular fiber organization	GO:1902905	0.021336	175	60	6	21128	PROX1,ACTN2,MTSS1,SYNPO2L,FERMT2,MAPT
GO:BP	cellular component morphogenesis	GO:0032989	0.0216028	778	60	11	21128	NEXN,PROX1,OBSCN,ACTN2,TTN,PDLIM5,MYPN,SYNPO2L,MAPT,FHOD3,NEDD4L
GO:BP	transmembrane receptor protein serine/threonine kinase signaling pathway	GO:0007178	0.0217772	375	60	8	21128	PRDM16,INHBB,MAP3K7,LATS1,BAMBI,BMPR1A,FERMT2,THBS1
GO:BP	regulation of supramolecular fiber organization	GO:1902903	0.0244305	381	60	8	21128	PROX1,ACTN2,LATS1,MTSS1,SYNPO2L,FERMT2,MAPT,FHOD3
GO:BP	non-membrane-bounded organelle assembly	GO:0140694	0.0268454	386	60	8	21128	PROX1,OBSCN,ACTN2,TTN,MYPN,SYNPO2L,MAPT,FHOD3
GO:BP	blood circulation	GO:0008015	0.0271578	511	60	9	21128	RNF207,HSPB7,TTN,CAMK2D,NPR2,MYBPC3,FERMT2,TRPV1,NEDD4L
GO:BP	supramolecular fiber organization	GO:0097435	0.0329595	814	60	11	21128	PROX1,OBSCN,ACTN2,TTN,LATS1,MTSS1,MYPN,SYNPO2L,FERMT2,MAPT,FHOD3
GO:CC	aggresome	GO:0016235	0.0339256	36	61	3	22112	PRDM16,HSPB7,BAG3
KEGG	Lipid and atherosclerosis	KEGG:05417	0.038033	214	27	5	8091	CAMK2D,HSPA4,MAP3K7,PRKCA,NFATC1
GO:BP	positive regulation of cytoskeleton organization	GO:0051495	0.0383121	194	60	6	21128	PROX1,ACTN2,MTSS1,SYNPO2L,FERMT2,MAPT
GO:BP	cellular response to growth factor stimulus	GO:0071363	0.0384714	675	60	10	21128	PRDM16,MAP3K7,LATS1,BAMBI,BMPR1A,FERMT2,THBS1,TRPV1,MAPT,NFATC1
GO:CC	A band	GO:0031672	0.0399265	38	61	3	22112	OBSCN,TTN,MYBPC3
GO:BP	negative regulation of protein localization	GO:1903828	0.0405983	196	60	6	21128	ACTN2,INHBB,LATS1,BAG3,MAPT,NEDD4L
GO:BP	cardiac myofibril assembly	GO:0055003	0.0425534	19	60	3	21128	PROX1,TTN,FHOD3
GO:BP	regulation of cytoskeleton organization	GO:0051493	0.0426558	541	60	9	21128	NEXN,PROX1,ACTN2,LATS1,MTSS1,SYNPO2L,FERMT2,MAPT,FHOD3
GO:MF	alpha-actinin binding	GO:0051393	0.0440012	28	59	3	20171	TTN,PDLIM5,MYPN
GO:BP	positive regulation of aggrephagy	GO:1905337	0.0494756	3	60	2	21128	BAG3,HSPB8
GO:BP	regulation of aggrephagy	GO:1905335	0.0494756	3	60	2	21128	BAG3,HSPB8
GO:BP	cardiac muscle tissue morphogenesis	GO:0055008	0.0495728	59	60	4	21128	PROX1,TTN,BMPR1A,MYBPC3
Enrichment of effector genes within gene ontology pathways was performed using a Fisher’s one-sided test with Bonferroni adjustment of P-values for the total number of pathways tested.

[truncated: 9 more sheets: S10, S11, S12, S13, S14, S15, S16, S17, S18]
